# Supplementary material for: Creation of Novel Protein Variants with CRISPR/Cas9-Mediated Mutagenesis: Turning a Screening By-Product into a Discovery Tool
Source: PLoS One. 2017 Jan 24;12(1):e0170445. doi: 10.1371/journal.pone.0170445 (PMC5261743; doi:10.1371/journal.pone.0170445)
Supplement: S3 Table — (XLSX) [file pone.0170445.s005.xlsx]

## Sheet: lognorm-Tiling_A375_AAAA02.txt
								Rep A	Rep B	Rep C	Rep A	Rep B	Rep C		Rep A	Rep B	Rep C	Rep A	Rep B	Rep C
								selumetinib	selumetinib	selumetinib	vemurafenib	vemurafenib	vemurafenib	pDNA	selumetinib	selumetinib	selumetinib	vemurafenib	vemurafenib	vemurafenib	selumetinib	vemurafenib
Construct Barcode	Construct IDs	Gene	RefSeqID	Nucleotide Cut Position	Amino acid cut postion	Percent Protein	Annotation	AVG (log norm)	AVG (log norm)	AVG (log norm)	AVG (log norm)	AVG (log norm)	AVG (log norm)	AVG (log norm)	LFC	LFC	LFC	LFC	LFC	LFC	AVG LFC	AVG LFC
AAAAACACCCATCCAGGCAG	CTCCAAAAACACCCATCCAGGCAGGGGGAT	BRAF	NM_004333.4	190137	757	98.83	CDS	5.81085	6.07164	6.34528	4.90813	5.09752	4.72204	6.58579	-0.774945	-0.514156	-0.240516	-1.67766	-1.48827	-1.86375	-0.509872	-1.67656
AAAACACCCATCCAGGCAGG	TCCAAAAACACCCATCCAGGCAGGGGGATA	BRAF	NM_004333.4	190138	757	98.83	CDS	0.0620079	0.0758074	0.130158	0.0581351	0	0	1.82958	-1.76757	-1.75377	-1.69942	-1.77144	-1.82958	-1.82958	-1.74025	-1.8102
AAAAGCCATGAAGAGATTAA	GTCCAAAAGCCATGAAGAGATTAATGGCAG	BRAF	NM_004333.4	184901	692	90.34	CDS	6.36119	6.34686	5.12403	5.45156	5.09764	4.89971	6.60776	-0.246569	-0.260903	-1.48373	-1.1562	-1.51012	-1.70805	-0.663735	-1.45812
AAAATCCCACAGATGTGGCA	TTTCAAAATCCCACAGATGTGGCACGGAGC	BRAF	NM_004333.4	90085	145	18.93	CDS	5.17406	3.41006	4.11763	5.23145	3.73387	3.781	6.90947	-1.73541	-3.49941	-2.79184	-1.67802	-3.1756	-3.12847	-2.67555	-2.66069
AAAATGAAGTAGGAGTACTC	TTCAAAAATGAAGTAGGAGTACTCAGGTGA	BRAF	NM_004333.4	146770	505	65.93	CDS	7.20238	6.90223	6.77952	7.26591	6.71856	6.31397	8.40286	-1.20048	-1.50064	-1.62334	-1.13696	-1.6843	-2.0889	-1.44149	-1.63672
AAACATCAACAACAGGGACC	ATTCAAACATCAACAACAGGGACCAGGTAA	BRAF	NM_004333.4	175474	663	86.55	CDS	6.80069	5.89368	6.29835	6.69262	4.66593	5.19558	6.99425	-0.193559	-1.10057	-0.695905	-0.301634	-2.32832	-1.79867	-0.663344	-1.47621
AAACCAGCCCGATTCAAGGA	TTGGAAACCAGCCCGATTCAAGGAGGGTTC	BRAF	NM_004333.4	190064	733	95.69	CDS	1.3444	0.636748	3.44392	1.74402	2.11028	0.730584	5.76778	-4.42338	-5.13103	-2.32386	-4.02376	-3.65751	-5.0372	-3.95942	-4.23949
AAAGCCTTACAGAAATCTCC	CGTGAAAGCCTTACAGAAATCTCCAGGACC	BRAF	NM_004333.4	141687	419	54.7	CDS	4.46689	3.98423	1.81311	2.41721	4.0683	3.62351	7.75216	-3.28527	-3.76793	-5.93905	-5.33495	-3.68386	-4.12865	-4.33075	-4.38249
AACAGTTATTGGAATCTCTG	GAACAACAGTTATTGGAATCTCTGGGGAAC	BRAF	NM_004333.4	89959	103	13.45	CDS	4.15184	3.77762	4.69392	0.947267	2.36023	4.53128	7.20262	-3.05079	-3.425	-2.50871	-6.25536	-4.8424	-2.67134	-2.99483	-4.5897
AACTGGCTATTGTTACCCAG	CCACAACTGGCTATTGTTACCCAGTGGTGT	BRAF	NM_004333.4	147747	530	69.19	CDS	5.80228	6.17075	5.35669	4.1888	5.6122	4.48708	8.31793	-2.51564	-2.14718	-2.96124	-4.12912	-2.70572	-3.83084	-2.54135	-3.55523
AAGAAAGCACTGATGATGAG	TCTAAAGAAAGCACTGATGATGAGAGGTCT	BRAF	NM_004333.4	115826	187	24.41	CDS	4.57638	6.35144	5.1383	2.57046	9.01683	3.93475	7.18544	-2.60906	-0.834003	-2.04715	-4.61498	1.83138	-3.2507	-1.83007	-2.01143
AAGATCATCGAAATCAATTT	GATGAAGATCATCGAAATCAATTTGGGCAA	BRAF	NM_004333.4	130386	357	46.61	CDS	6.5009	6.44696	6.25491	5.70592	5.65745	5.88063	7.99604	-1.49514	-1.54909	-1.74113	-2.29012	-2.33859	-2.11541	-1.59512	-2.24804
AAGATGGCGGCGCTGAGCGG	TTATAAGATGGCGGCGCTGAGCGGTGGCGG	BRAF	NM_004333.4	76	5	0.65	CDS	3.55973	4.77438	3.24948	1.10704	2.7236	1.65481	7.01792	-3.45819	-2.24354	-3.76844	-5.91088	-4.29432	-5.36311	-3.15672	-5.18944
AAGGGGATGATCCAGATGTT	GCGGAAGGGGATGATCCAGATGTTAGGGCA	BRAF	NM_004333.4	124362	313	40.86	CDS	5.53935	6.31081	5.3431	4.56102	5.93412	5.31142	6.34875	-0.809396	-0.0379433	-1.00565	-1.78773	-0.414628	-1.03732	-0.617662	-1.07989
AAGTTTGATCATCTCAAATT	CTATAAGTTTGATCATCTCAAATTTGGTCT	BRAF	NM_004333.4	147802	548	71.54	CDS	5.96858	6.25044	5.34862	4.81425	4.60465	5.5276	7.55935	-1.59077	-1.30891	-2.21073	-2.7451	-2.9547	-2.03175	-1.70347	-2.57719
AATAGAGTCCGAGGCGGGTG	ACCCAATAGAGTCCGAGGCGGGTGCGGAAG	BRAF	NM_004333.4	124385	321	41.91	CDS	5.64683	6.10154	5.10203	4.94203	5.58843	4.6405	6.7704	-1.12357	-0.66886	-1.66837	-1.82837	-1.18197	-2.1299	-1.1536	-1.71341
AATAGCCAGTTGTGGCTTTG	TAACAATAGCCAGTTGTGGCTTTGTGGAAT	BRAF	NM_004333.4	147724	522	68.15	CDS	8.81626	9.01749	9.16627	8.72268	8.27608	8.41466	9.12088	-0.304628	-0.103394	0.0453835	-0.398204	-0.844802	-0.706222	-0.12088	-0.649743
AATTCTTACCATCCACAAAA	CCTCAATTCTTACCATCCACAAAATGGATC	BRAF	NM_004333.4	171483	618	80.68	CDS	4.38272	4.8603	8.60185	3.33729	3.6573	8.35049	7.38674	-3.00402	-2.52644	1.21511	-4.04946	-3.72944	0.963747	-1.43845	-2.27172
ACAAAAGTCACAAAATGCTA	TTCGACAAAAGTCACAAAATGCTAAGGTGA	BRAF	NM_004333.4	123230	246	32.11	CDS	6.10943	6.85768	6.0483	5.65785	5.94618	5.46573	8.11866	-2.00923	-1.26097	-2.07036	-2.4608	-2.17247	-2.65293	-1.78019	-2.42873
ACAAAGAGAACAACAGTTAT	TCCAACAAAGAGAACAACAGTTATTGGAAT	BRAF	NM_004333.4	89948	99	12.92	CDS	7.25948	7.48061	6.44475	6.247	6.43192	6.51912	7.49826	-0.238775	-0.0176457	-1.05351	-1.25126	-1.06634	-0.979142	-0.436643	-1.09891
ACAAAGTTGTGTGTTGTAAG	ACATACAAAGTTGTGTGTTGTAAGTGGAAC	BRAF	NM_004333.4	116791	233	30.42	CDS	7.60936	7.59038	6.97173	6.34655	6.79135	6.79707	8.38031	-0.770947	-0.789931	-1.40858	-2.03376	-1.58896	-1.58324	-0.98982	-1.73532
ACAAATGATTAAGTTGACAC	TCAAACAAATGATTAAGTTGACACAGGAAC	BRAF	NM_004333.4	74584	57	7.44	CDS	5.34816	4.80562	5.2523	3.92453	2.76701	3.10662	7.0472	-1.69905	-2.24158	-1.7949	-3.12267	-4.28019	-3.94058	-1.91184	-3.78115
ACAACAGTTATTGGAATCTC	GAGAACAACAGTTATTGGAATCTCTGGGGA	BRAF	NM_004333.4	89957	102	13.32	CDS	7.197	7.58035	7.76374	6.19442	6.2352	7.59109	8.18057	-0.983569	-0.60022	-0.416834	-1.98615	-1.94537	-0.58948	-0.666874	-1.507
ACAGTAAAAATAGGTGATTT	CCTCACAGTAAAAATAGGTGATTTTGGTCT	BRAF	NM_004333.4	171412	594	77.55	CDS	8.07907	8.08824	7.08112	6.80185	6.49592	7.6762	7.89541	0.183653	0.192824	-0.814289	-1.09357	-1.39949	-0.219217	-0.145937	-0.904092
ACAGTGAAATCTCGATGGAG	AGCTACAGTGAAATCTCGATGGAGTGGGTC	BRAF	NM_004333.4	171442	604	78.85	CDS	8.50907	7.90809	7.33994	7.48786	7.08035	7.27869	8.04553	0.463544	-0.137436	-0.70559	-0.557669	-0.965174	-0.76684	-0.126494	-0.763228
ACATCTGACTGAAAGCTGTA	ATATACATCTGACTGAAAGCTGTATGGATT	BRAF	NM_004333.4	175386	634	82.77	CDS	6.29013	6.17267	6.66276	4.98742	5.60286	6.26236	7.46233	-1.17221	-1.28966	-0.799573	-2.47491	-1.85947	-1.19997	-1.08715	-1.84479
ACCACTGTCCTCTGTTTGTT	ACTCACCACTGTCCTCTGTTTGTTGGGCAG	BRAF	NM_004333.4	90142	164	21.41	CDS	5.52836	6.20891	8.02719	5.53733	5.5588	6.38107	6.76325	-1.23489	-0.554338	1.26394	-1.22592	-1.20445	-0.382182	-0.175094	-0.937516
ACCATACCCAATAGAGTCCG	TCAAACCATACCCAATAGAGTCCGAGGCGG	BRAF	NM_004333.4	124394	324	42.3	CDS	6.91079	7.72539	7.0584	5.49366	6.18379	6.4401	7.92083	-1.01003	-0.195432	-0.862427	-2.42717	-1.73703	-1.48072	-0.689298	-1.88164
ACCATATCCCCCTGCCTGGA	ACGCACCATATCCCCCTGCCTGGATGGGTG	BRAF	NM_004333.4	190134	756	98.69	CDS	7.6936	7.51397	7.26203	6.42712	6.68797	7.54244	8.49718	-0.803583	-0.983212	-1.23515	-2.07006	-1.80921	-0.95474	-1.00731	-1.61133
ACCCCCCCTGCCTCATTACC	TGCTACCCCCCCTGCCTCATTACCTGGCTC	BRAF	NM_004333.4	141648	406	53	CDS	6.58616	7.22849	6.66533	5.7531	6.31661	5.5218	7.17425	-0.58809	0.0542463	-0.508913	-1.42114	-0.857634	-1.65244	-0.347585	-1.31041
ACCTCCAGATATATTGATGG	GCTTACCTCCAGATATATTGATGGTGGATT	BRAF	NM_004333.4	74640	76	9.92	CDS	7.43836	7.213	7.1668	6.05881	6.60833	6.93435	8.87202	-1.43366	-1.65902	-1.70522	-2.81321	-2.26369	-1.93767	-1.5993	-2.33819
ACGACAGACTGCACAGGGCA	TTGCACGACAGACTGCACAGGGCATGGAGT	BRAF	NM_004333.4	147847	563	73.5	CDS	0	0.889207	2.30577	2.84351	0.756955	1.77799	3.82405	-3.82405	-2.93484	-1.51827	-0.98054	-3.06709	-2.04606	-2.75905	-2.03123
ACGCACCATATCCCCCTGCC	GGAAACGCACCATATCCCCCTGCCTGGATG	BRAF	NM_004333.4	190138	757	98.83	CDS	7.51896	7.89691	7.42153	6.44664	6.60197	6.45643	8.00099	-0.482034	-0.104078	-0.579459	-1.55435	-1.39902	-1.54456	-0.388524	-1.49931
ACGCCTCTTCCTGTGGTATT	AAGGACGCCTCTTCCTGTGGTATTGGGTGG	BRAF	NM_004333.4	124323	300	39.16	CDS	8.75299	9.3831	8.73438	7.61748	11.9497	7.95099	8.68582	0.0671622	0.69728	0.0485531	-1.06834	3.26385	-0.734835	0.270998	0.48689
ACGGGACTCGAGTGATGATT	GTAGACGGGACTCGAGTGATGATTGGGAGA	BRAF	NM_004333.4	143103	449	58.62	CDS	5.66923	5.93505	7.46438	4.50869	5.37435	6.38711	6.54778	-0.878551	-0.612733	0.9166	-2.03909	-1.17343	-0.160664	-0.191561	-1.12439
ACTAATTTAGGATCAACCAC	TTTCACTAATTTAGGATCAACCACAGGTTT	BRAF	NM_004333.4	141615	395	51.57	CDS	5.92578	5.41214	4.69885	5.0507	4.96823	4.39073	7.70434	-1.77855	-2.2922	-3.00549	-2.65364	-2.73611	-3.3136	-2.35875	-2.90112
ACTCATTTGTTTCAGTGGAC	TCTCACTCATTTGTTTCAGTGGACAGGAAA	BRAF	NM_004333.4	190163	766	100	CDS	7.20297	7.17111	6.47062	5.43236	6.87096	7.20811	7.31225	-0.109272	-0.141135	-0.841628	-1.87989	-0.441284	-0.104131	-0.364012	-0.808434
ACTGATATTTCCTGGCTTAC	GGACACTGATATTTCCTGGCTTACTGGAGA	BRAF	NM_004333.4	116745	217	28.33	CDS	7.03688	6.98649	7.45757	5.95316	6.37412	6.07684	7.26067	-0.223795	-0.274185	0.196894	-1.30752	-0.886556	-1.18384	-0.100362	-1.12597
ACTGGTGAGAATTTGGGGCC	ACGGACTGGTGAGAATTTGGGGCCTGGAAA	BRAF	NM_004333.4	130300	328	42.82	CDS	4.02547	4.50828	4.36598	3.81027	4.09541	3.07026	4.11453	-0.0890645	0.393755	0.251454	-0.304264	-0.0191199	-1.04427	0.185381	-0.455883
ACTGTAACTCCACACCTTGC	TCGGACTGTAACTCCACACCTTGCAGGTAC	BRAF	NM_004333.4	115779	172	22.45	CDS	4.90029	4.98146	6.9315	5.24798	4.59553	4.12062	6.96497	-2.06468	-1.98351	-0.0334723	-1.71699	-2.36944	-2.84435	-1.36055	-2.31026
AGAAGAGGAAGAAGATGTAA	GGCTAGAAGAGGAAGAAGATGTAACGGTAT	BRAF	NM_004333.4	90014	121	15.8	CDS	2.97496	2.49928	5.4971	2.52377	5.59748	3.6691	6.64189	-3.66693	-4.14261	-1.14479	-4.11812	-1.04441	-2.97279	-2.98478	-2.71177
AGAATTGCATGTGGAAGTGT	GAGAAGAATTGCATGTGGAAGTGTTGGAGA	BRAF	NM_004333.4	116771	226	29.5	CDS	3.818	3.0783	2.72499	4.28758	4.13747	2.91831	6.79969	-2.9817	-3.72139	-4.0747	-2.51211	-2.66222	-3.88138	-3.5926	-3.01857
AGAATTGGATCTGGATCATT	ACAAAGAATTGGATCTGGATCATTTGGAAC	BRAF	NM_004333.4	143158	467	60.97	CDS	6.14838	6.25544	4.90538	5.22886	5.14489	5.51182	6.91091	-0.762534	-0.655478	-2.00553	-1.68206	-1.76602	-1.3991	-1.14118	-1.61573
AGACAACTGTTCAAACTGAT	ATCCAGACAACTGTTCAAACTGATGGGACC	BRAF	NM_004333.4	171456	609	79.5	CDS	4.93358	3.894	4.80604	4.51658	3.91879	2.51098	5.62093	-0.687351	-1.72693	-0.814893	-1.10435	-1.70214	-3.10995	-1.07639	-1.97215
AGACGGACTGGTGAGAATTT	AAGGAGACGGACTGGTGAGAATTTGGGGCC	BRAF	NM_004333.4	130306	330	43.08	CDS	3.87214	5.47012	3.93368	4.54523	4.10378	4.14207	4.70105	-0.828912	0.769069	-0.767377	-0.15582	-0.597278	-0.558981	-0.27574	-0.43736
AGAGAAGAAACCAATTGGTT	TCAGAGAGAAGAAACCAATTGGTTGGGACA	BRAF	NM_004333.4	116720	209	27.28	CDS	5.86992	5.95844	6.02464	5.15168	4.48304	5.50626	7.35557	-1.48566	-1.39714	-1.33093	-2.20389	-2.87253	-1.84931	-1.40458	-2.30858
AGAGGCCGCGGCGCCGGCGC	CCGAAGAGGCCGCGGCGCCGGCGCCGGCGC	BRAF	NM_004333.4	153	31	4.05	CDS	2.31586	1.62498	3.50619	0.878881	1.38977	2.9357	5.80018	-3.48433	-4.1752	-2.29399	-4.9213	-4.41042	-2.86448	-3.31784	-4.0654
AGCACTCACCTCCTCCGGAA	CGCCAGCACTCACCTCCTCCGGAATGGCAG	BRAF	NM_004333.4	192	44	5.74	CDS	1.62056	2.62499	2.75859	2.5379	1.20011	3.29486	7.5732	-5.95264	-4.94821	-4.81461	-5.03529	-6.37309	-4.27834	-5.23849	-5.22891
AGCCAGGTAATGAGGCAGGG	AGTGAGCCAGGTAATGAGGCAGGGGGGGTA	BRAF	NM_004333.4	141639	403	52.61	CDS	6.13995	6.59571	6.35659	5.50025	5.56102	5.90562	7.847	-1.70704	-1.25129	-1.4904	-2.34674	-2.28598	-1.94138	-1.48291	-2.19137
AGCCGAAGAGGCCGCGGCGC	CCGCAGCCGAAGAGGCCGCGGCGCCGGCGC	BRAF	NM_004333.4	159	33	4.31	CDS	5.36843	4.83552	4.69891	3.96672	4.48996	4.56962	6.00676	-0.63833	-1.17123	-1.30785	-2.04004	-1.51679	-1.43714	-1.03914	-1.66465
AGCTGGAGCCCTCACACCAC	TACAAGCTGGAGCCCTCACACCACTGGGTA	BRAF	NM_004333.4	147752	531	69.32	CDS	3.77862	5.03812	5.15991	3.96668	4.32318	4.3424	5.90932	-2.13069	-0.871193	-0.749404	-1.94264	-1.58614	-1.56692	-1.25043	-1.69856
AGGAGGGTTCTGATGCACTG	TTCAAGGAGGGTTCTGATGCACTGCGGTGA	BRAF	NM_004333.4	190048	727	94.91	CDS	6.71021	6.42081	7.42444	5.24818	4.82089	5.57717	9.64736	-2.93715	-3.22656	-2.22293	-4.39919	-4.82647	-4.07019	-2.79555	-4.43195
AGGGGATGATCCAGATGTTA	CGGAAGGGGATGATCCAGATGTTAGGGCAG	BRAF	NM_004333.4	124361	313	40.86	CDS	8.45435	7.5486	7.70299	7.23131	6.93781	7.31781	8.10793	0.346414	-0.559333	-0.404948	-0.876622	-1.17012	-0.790127	-0.205955	-0.945623
AGGTCCTGGAGATTTCTGTA	GCTGAGGTCCTGGAGATTTCTGTAAGGCTT	BRAF	NM_004333.4	141680	417	54.44	CDS	7.8419	7.63356	8.40612	6.47243	8.1505	7.94778	8.37572	-0.533823	-0.742161	0.0303985	-1.90329	-0.225222	-0.42794	-0.415195	-0.85215
AGTCCGAGGCGGGTGCGGAA	ATAGAGTCCGAGGCGGGTGCGGAAGGGGAT	BRAF	NM_004333.4	124380	319	41.64	CDS	5.4993	5.99073	5.42879	3.8766	4.51605	5.50073	6.59705	-1.09775	-0.606322	-1.16826	-2.72045	-2.08101	-1.09632	-0.957444	-1.96593
AGTGAGCCAGGTAATGAGGC	AGTTAGTGAGCCAGGTAATGAGGCAGGGGG	BRAF	NM_004333.4	141643	405	52.87	CDS	5.54603	5.80258	5.0364	3.71969	5.5775	5.16523	6.25735	-0.711321	-0.454773	-1.22095	-2.53766	-0.679857	-1.09212	-0.795683	-1.43655
AGTTAGTGAGCCAGGTAATG	CGTTAGTTAGTGAGCCAGGTAATGAGGCAG	BRAF	NM_004333.4	141647	406	53	CDS	7.09866	6.77055	6.59579	5.26781	5.68226	5.89889	6.77843	0.320227	-0.0078814	-0.182643	-1.51063	-1.09617	-0.879547	0.0432341	-1.16211
ATAACTGTTGTTCTCTTTGT	TCCAATAACTGTTGTTCTCTTTGTTGGAGT	BRAF	NM_004333.4	89934	94	12.27	CDS	8.51333	8.43549	8.33345	7.65388	7.7835	7.66128	9.34916	-0.835823	-0.913665	-1.01571	-1.69527	-1.56565	-1.68788	-0.921731	-1.6496
ATACCCAATAGAGTCCGAGG	AACCATACCCAATAGAGTCCGAGGCGGGTG	BRAF	NM_004333.4	124391	323	42.17	CDS	5.57663	4.9052	5.37158	4.73306	4.08967	3.11428	7.38222	-1.80559	-2.47701	-2.01063	-2.64916	-3.29254	-4.26793	-2.09774	-3.40321
ATACTTACATCAATATTGAC	CTGGATACTTACATCAATATTGACAGGTTC	BRAF	NM_004333.4	130449	378	49.35	CDS	6.21813	6.86929	6.18908	5.7063	5.66753	4.92844	9.14365	-2.92552	-2.27436	-2.95457	-3.43735	-3.47613	-4.21521	-2.71815	-3.70956
ATAGACTAAAATCCTCTGTT	GCATATAGACTAAAATCCTCTGTTTGGAAA	BRAF	NM_004333.4	190087	740	96.61	CDS	7.4081	7.52092	7.67992	6.8997	6.88519	7.15455	8.37645	-0.968352	-0.855527	-0.696535	-1.47675	-1.49126	-1.2219	-0.840138	-1.39664
ATATCAGTGTCCCAACCAAT	GGAAATATCAGTGTCCCAACCAATTGGTTT	BRAF	NM_004333.4	116719	209	27.28	CDS	6.46528	6.61045	5.60931	5.43814	4.98573	5.50555	7.80068	-1.33541	-1.19023	-2.19138	-2.36255	-2.81495	-2.29513	-1.57234	-2.49088
TGGAGGTAAGTAGTGATTTC	GTGATGGAGGTAAGTAGTGATTTCAGGTTT	BRAF	NM_004333.4	137230	0	0	Non-coding	8.41721	8.19067	8.06598	7.28873	8.15233	7.99069	7.79933	0.617879	0.391343	0.266653	-0.510606	0.352995	0.191357	0.425292	0.0112484
ATCAGAACCCTCCTTGAATC	GTGCATCAGAACCCTCCTTGAATCGGGCTG	BRAF	NM_004333.4	190068	734	95.82	CDS	4.91166	4.93628	5.85551	3.09513	5.8301	5.48291	7.01276	-2.10109	-2.07648	-1.15725	-3.91763	-1.18266	-1.52985	-1.77827	-2.21005
ATCATTTGGAACAGTCTACA	CTGGATCATTTGGAACAGTCTACAAGGGAA	BRAF	NM_004333.4	143172	472	61.62	CDS	6.91431	6.65998	6.6731	5.75922	6.28738	6.07952	8.27597	-1.36166	-1.616	-1.60287	-2.51675	-1.9886	-2.19645	-1.52684	-2.23393
ATCCCCTTCCGCACCCGCCT	GATCATCCCCTTCCGCACCCGCCTCGGACT	BRAF	NM_004333.4	124388	322	42.04	CDS	6.81317	6.67386	6.36428	5.07203	6.21943	6.05161	8.05917	-1.246	-1.38531	-1.69489	-2.98714	-1.83974	-2.00756	-1.44206	-2.27815
ATCTTCATCTGCTGGTCGGA	GATGATCTTCATCTGCTGGTCGGAAGGGCT	BRAF	NM_004333.4	130357	347	45.3	CDS	7.44492	7.89103	7.70784	6.06529	7.28429	6.76915	7.84146	-0.396534	0.0495717	-0.133622	-1.77617	-0.557172	-1.0723	-0.160195	-1.13522
ATGATTGGGAGATTCCTGAT	AGTGATGATTGGGAGATTCCTGATGGGCAG	BRAF	NM_004333.4	143117	454	59.27	CDS	5.83957	5.9468	6.15912	5.72687	5.35428	3.96157	7.04966	-1.21009	-1.10287	-0.890545	-1.32279	-1.69539	-3.0881	-1.06784	-2.03543
ATGCACATTGGGAGCTGATG	TTATATGCACATTGGGAGCTGATGAGGATC	BRAF	NM_004333.4	130411	365	47.65	CDS	6.07242	6.67725	5.9187	5.18138	6.58012	5.39868	7.17324	-1.10083	-0.495992	-1.25454	-1.99186	-0.593121	-1.77456	-0.950454	-1.45318
ATGGAGATGGTGATACAAGC	TGATATGGAGATGGTGATACAAGCTGGAGC	BRAF	NM_004333.4	147769	537	70.1	CDS	5.28383	5.39984	5.17105	4.71408	3.49398	5.10024	7.55267	-2.26885	-2.15284	-2.38162	-2.8386	-4.0587	-2.45243	-2.26777	-3.11658
ATGGAGCCCGAGGCCGGCGC	GGACATGGAGCCCGAGGCCGGCGCCGGCGC	BRAF	NM_004333.4	145	28	3.66	CDS	2.5638	0.88507	5.44135	2.07444	2.74597	2.57285	5.09676	-2.53296	-4.21169	0.344586	-3.02232	-2.35079	-2.52391	-2.13335	-2.63234
ATGGCGGCGCTGAGCGGTGG	TAAGATGGCGGCGCTGAGCGGTGGCGGTGG	BRAF	NM_004333.4	79	6	0.78	CDS	0.854437	3.59489	1.62881	0	0.733411	2.74128	5.61747	-4.76303	-2.02258	-3.98866	-5.61747	-4.88406	-2.87619	-3.59142	-4.45924
ATGTTTGACAGCGGAAACCC	CCACATGTTTGACAGCGGAAACCCTGGAAA	BRAF	NM_004333.4	123267	258	33.68	CDS	5.69307	5.83947	6.08965	4.82642	4.85497	4.94778	8.17966	-2.48659	-2.3402	-2.09001	-3.35324	-3.32469	-3.23188	-2.3056	-3.30327
ATTAATCTCTTCATGGCTTT	TGCCATTAATCTCTTCATGGCTTTTGGACA	BRAF	NM_004333.4	184888	688	89.82	CDS	8.47804	8.56697	8.13955	7.50599	7.87638	7.62227	8.79047	-0.312433	-0.223504	-0.650927	-1.28448	-0.914097	-1.16821	-0.395621	-1.12226
GCCGCTCGGGCCCCGGCTCT	AGCGGCCGCTCGGGCCCCGGCTCTCGGTTA	BRAF	NM_004333.4	49	0	0	Non-coding	7.79308	8.43606	7.93497	7.34319	7.79378	7.85274	7.66678	0.126304	0.769278	0.268193	-0.323593	0.127001	0.18596	0.387925	-0.00354408
ATTACAGTGGGACAAAGAAT	GCAGATTACAGTGGGACAAAGAATTGGATC	BRAF	NM_004333.4	143143	462	60.31	CDS	5.92513	5.95408	5.40483	4.80312	4.89387	5.9859	7.37626	-1.45113	-1.42218	-1.97143	-2.57314	-2.48239	-1.39036	-1.61491	-2.14863
ATTAGAGACCAAGGATTTCG	CTTGATTAGAGACCAAGGATTTCGTGGTGA	BRAF	NM_004333.4	137204	388	50.65	CDS	6.65215	5.84694	5.35929	5.59101	5.61271	4.88515	7.11183	-0.459686	-1.2649	-1.75255	-1.52082	-1.49912	-2.22669	-1.15904	-1.74888
ATTGCACGACAGACTGCACA	AGATATTGCACGACAGACTGCACAGGGCAT	BRAF	NM_004333.4	147842	561	73.24	CDS	2.52213	3.88974	2.95952	2.18642	1.828	2.78185	7.49414	-4.97202	-3.6044	-4.53462	-5.30772	-5.66614	-4.7123	-4.37034	-5.22872
ATTGTGTTTATATGCACATT	TTCTATTGTGTTTATATGCACATTGGGAGC	BRAF	NM_004333.4	130422	369	48.17	CDS	6.13014	6.59585	6.60326	5.67486	5.13174	6.03157	7.08196	-0.951812	-0.48611	-0.478692	-1.4071	-1.95021	-1.05039	-0.638871	-1.46923
ATTGTTACCCAGTGGTGTGA	GGCTATTGTTACCCAGTGGTGTGAGGGCTC	BRAF	NM_004333.4	147755	532	69.45	CDS	5.56845	5.25608	5.15852	3.63029	3.80147	4.53491	7.46594	-1.89749	-2.20987	-2.30742	-3.83566	-3.66447	-2.93104	-2.13826	-3.47706
CAAAAACACCCATCCAGGCA	TCTCCAAAAACACCCATCCAGGCAGGGGGA	BRAF	NM_004333.4	190136	757	98.83	CDS	6.21515	6.67423	5.20317	4.65481	5.41623	5.59382	6.85339	-0.638245	-0.179159	-1.65022	-2.19858	-1.43716	-1.25957	-0.822542	-1.63177
CAAATTTGGTCTCAATGATA	ATCTCAAATTTGGTCTCAATGATATGGAGA	BRAF	NM_004333.4	147788	543	70.89	CDS	7.20407	7.25775	7.05378	6.15329	6.6309	7.46245	8.38	-1.17594	-1.12226	-1.32622	-2.22671	-1.7491	-0.917548	-1.20814	-1.63112
CAACAGTTATTGGAATCTCT	AGAACAACAGTTATTGGAATCTCTGGGGAA	BRAF	NM_004333.4	89958	102	13.32	CDS	4.4983	4.80105	5.48043	3.73964	5.44169	4.79893	6.9256	-2.42731	-2.12455	-1.44518	-3.18596	-1.48391	-2.12668	-1.99901	-2.26552
CAACGGGGACATGGAGCCCG	TGTTCAACGGGGACATGGAGCCCGAGGCCG	BRAF	NM_004333.4	135	25	3.26	CDS	0.755272	0.503655	2.01952	0	0.77858	1.93814	3.56265	-2.80738	-3.059	-1.54313	-3.56265	-2.78407	-1.62451	-2.46984	-2.65708
CAAGAAAACACTTGGTAGAC	TTATCAAGAAAACACTTGGTAGACGGGACT	BRAF	NM_004333.4	143085	443	57.83	CDS	5.97368	6.32328	5.77419	5.6034	4.65226	4.84845	6.30511	-0.331428	0.0181731	-0.530914	-0.701702	-1.65284	-1.45665	-0.281389	-1.2704
CAAGCCTTCAAAAATGAAGT	GTTACAAGCCTTCAAAAATGAAGTAGGAGT	BRAF	NM_004333.4	146760	501	65.4	CDS	3.72505	5.78834	0.864708	2.52943	4.63063	2.53441	5.85675	-2.1317	-0.0684167	-4.99204	-3.32732	-1.22612	-3.32234	-2.39739	-2.62526
CAAGGATTTCGTGGTGATGG	AGACCAAGGATTTCGTGGTGATGGAGGTAA	BRAF	NM_004333.4	137213	391	51.04	CDS	6.75142	6.88554	6.8554	5.50937	5.86209	6.03197	8.31578	-1.56436	-1.43024	-1.46038	-2.80641	-2.45369	-2.28382	-1.485	-2.51464
CAATTCTTCTCCAGTAAGCC	CATGCAATTCTTCTCCAGTAAGCCAGGAAA	BRAF	NM_004333.4	116744	217	28.33	CDS	6.21993	6.37811	6.28187	5.77399	5.52981	5.07553	7.12853	-0.908606	-0.750427	-0.846668	-1.35455	-1.59873	-2.05301	-0.835234	-1.66876
CACCACTGTCCTCTGTTTGT	GACTCACCACTGTCCTCTGTTTGTTGGGCA	BRAF	NM_004333.4	90143	164	21.41	CDS	4.67163	5.11208	5.80448	4.08554	4.95078	4.72443	5.40998	-0.738345	-0.297902	0.3945	-1.32444	-0.459197	-0.685549	-0.213916	-0.823062
CACCCGCCTCGGACTCTATT	TCCGCACCCGCCTCGGACTCTATTGGGTAT	BRAF	NM_004333.4	124399	326	42.56	CDS	4.79745	5.98732	4.89601	5.07162	5.80569	4.15065	5.88057	-1.08312	0.106756	-0.98456	-0.808947	-0.0748771	-1.72991	-0.653642	-0.871246
CAGACAACTGTTCAAACTGA	GATCCAGACAACTGTTCAAACTGATGGGAC	BRAF	NM_004333.4	171457	609	79.5	CDS	6.04539	6.41107	5.93031	4.7747	6.49823	5.91698	7.51188	-1.46649	-1.10081	-1.58157	-2.73717	-1.01364	-1.5949	-1.38295	-1.7819
CAGTCAGATGTATATGCATT	CTTTCAGTCAGATGTATATGCATTTGGAAT	BRAF	NM_004333.4	175409	641	83.68	CDS	4.65751	5.30406	4.62728	3.76994	4.69005	3.15695	5.11049	-0.452978	0.193571	-0.483202	-1.34055	-0.420433	-1.95354	-0.247536	-1.23817
CAGTGAAATCTCGATGGAGT	GCTACAGTGAAATCTCGATGGAGTGGGTCC	BRAF	NM_004333.4	171443	605	78.98	CDS	7.32359	8.10887	7.16682	6.79477	7.63019	6.96538	7.94851	-0.624923	0.160364	-0.781693	-1.15374	-0.318316	-0.983131	-0.415417	-0.818396
CATCAGAACCCTCCTTGAAT	AGTGCATCAGAACCCTCCTTGAATCGGGCT	BRAF	NM_004333.4	190067	734	95.82	CDS	7.17568	7.11273	6.08931	5.50181	6.20351	6.1534	8.01862	-0.842933	-0.90588	-1.92931	-2.5168	-1.8151	-1.86521	-1.22604	-2.06571
CATCAGTTTGAACAGTTGTC	GTCCCATCAGTTTGAACAGTTGTCTGGATC	BRAF	NM_004333.4	171469	613	80.03	CDS	8.92319	8.95103	8.68257	8.02253	7.84003	8.3896	9.45212	-0.528929	-0.50109	-0.769547	-1.42958	-1.61209	-1.06252	-0.599855	-1.36806
CATCTTCATCCTCAGAAGAC	AAGTCATCTTCATCCTCAGAAGACAGGAAT	BRAF	NM_004333.4	141730	434	56.66	CDS	5.578	6.54538	5.9899	5.16539	5.30441	5.74529	8.15163	-2.57363	-1.60625	-2.16173	-2.98624	-2.84721	-2.40634	-2.11387	-2.7466
CATTCGATTCCTGTCTTCTG	TTACCATTCGATTCCTGTCTTCTGAGGATG	BRAF	NM_004333.4	141728	433	56.53	CDS	8.2148	7.70313	7.43123	7.12049	7.12362	6.67852	8.94198	-0.727177	-1.23885	-1.51074	-1.82148	-1.81835	-2.26345	-1.15892	-1.96776
CATTGGGAGCTGATGAGGAT	TGCACATTGGGAGCTGATGAGGATCGGTCT	BRAF	NM_004333.4	130406	363	47.39	CDS	5.63775	6.31678	6.3739	5.94763	5.13323	6.71509	7.13596	-1.49821	-0.819177	-0.762061	-1.18833	-2.00274	-0.420871	-1.02648	-1.20398
CCAAAAACACCCATCCAGGC	TTCTCCAAAAACACCCATCCAGGCAGGGGG	BRAF	NM_004333.4	190135	756	98.69	CDS	6.66641	5.59456	5.32114	4.62191	5.50751	5.05843	7.15945	-0.493042	-1.56489	-1.83831	-2.53755	-1.65194	-2.10103	-1.29875	-2.09684
CCACCCAATACCACAGGAAG	AACACCACCCAATACCACAGGAAGAGGCGT	BRAF	NM_004333.4	124331	303	39.56	CDS	4.47043	0.489214	0	0.267463	0.0673878	0.16341	2.05477	2.41566	-1.56555	-2.05477	-1.7873	-1.98738	-1.89136	-0.401551	-1.88868
CCATAGGTACCTGCAAGGTG	GATACCATAGGTACCTGCAAGGTGTGGAGT	BRAF	NM_004333.4	115781	172	22.45	CDS	7.20084	6.77138	7.15742	6.17316	6.3576	6.26574	8.83802	-1.63718	-2.06664	-1.6806	-2.66486	-2.48042	-2.57228	-1.7948	-2.57252
CCATATCCCCCTGCCTGGAT	CGCACCATATCCCCCTGCCTGGATGGGTGT	BRAF	NM_004333.4	190133	756	98.69	CDS	7.60455	8.5201	7.20681	6.55887	6.91667	7.18112	7.98532	-0.380768	0.53478	-0.778508	-1.42644	-1.06865	-0.804192	-0.208165	-1.09976
CCCACCAAATTTGTCCAATA	GCTCCCCACCAAATTTGTCCAATAGGGCCT	BRAF	NM_004333.4	74608	65	8.49	CDS	5.94562	6.08091	6.204	4.41042	4.75004	5.44506	7.26415	-1.31853	-1.18324	-1.06015	-2.85373	-2.51411	-1.81909	-1.18731	-2.39564
CCCACTGTAATCTGCCCATC	TTGTCCCACTGTAATCTGCCCATCAGGAAT	BRAF	NM_004333.4	143120	455	59.4	CDS	8.07798	8.50082	8.04336	7.29499	7.70559	7.70098	8.19478	-0.116802	0.306034	-0.151421	-0.899791	-0.489199	-0.493809	0.0126036	-0.6276
CCCATCCAGGCAGGGGGATA	AACACCCATCCAGGCAGGGGGATATGGTGC	BRAF	NM_004333.4	190144	759	99.09	CDS	9.28207	7.78596	7.851	7.38506	6.71904	7.67013	7.33066	1.95141	0.455301	0.520339	0.0544021	-0.611618	0.339478	0.975684	-0.0725795
CCCCACCAAATTTGTCCAAT	TGCTCCCCACCAAATTTGTCCAATAGGGCC	BRAF	NM_004333.4	74609	65	8.49	CDS	6.48543	5.95161	5.38294	5.00759	5.55214	5.72964	6.51836	-0.0329306	-0.566741	-1.13541	-1.51076	-0.966219	-0.788712	-0.578361	-1.08856
CCCGAGGCCGGCGCCGGCGC	GGAGCCCGAGGCCGGCGCCGGCGCCGGCGC	BRAF	NM_004333.4	151	30	3.92	CDS	5.03692	5.79773	5.82695	3.53204	4.75894	4.5574	6.82342	-1.7865	-1.02569	-0.996463	-3.29137	-2.06448	-2.26602	-1.26955	-2.54062
CCCTATTGGACAAATTTGGT	GAGGCCCTATTGGACAAATTTGGTGGGGAG	BRAF	NM_004333.4	74619	69	9.01	CDS	6.19931	6.86686	7.08605	5.18833	5.87653	5.86519	6.86766	-0.668345	-0.000800626	0.218391	-1.67933	-0.991132	-1.00247	-0.150251	-1.22431
CCGGCGCCGGCGCCGGCCTC	GGCGCCGGCGCCGGCGCCGGCCTCGGGCTC	BRAF	NM_004333.4	140	27	3.52	CDS	7.47516	7.50603	7.44354	6.901	6.9677	6.7044	6.88724	0.587917	0.618784	0.556296	0.0137581	0.0804582	-0.18284	0.587666	-0.0295413
CCGGGCCAGGCTCTGTTCAA	GGAGCCGGGCCAGGCTCTGTTCAACGGGGA	BRAF	NM_004333.4	118	19	2.48	CDS	4.41593	4.79956	2.90106	1.6655	2.45357	3.10276	4.5026	-0.0866682	0.296955	-1.60154	-2.8371	-2.04903	-1.39985	-0.463752	-2.09533
CCGTTGAACAGAGCCTGGCC	GTCCCCGTTGAACAGAGCCTGGCCCGGCTC	BRAF	NM_004333.4	107	16	2.09	CDS	3.89627	5.46824	3.37911	1.82085	2.49025	3.79942	5.59232	-1.69605	-0.124076	-2.21321	-3.77147	-3.10207	-1.7929	-1.34444	-2.88881
CCTATTGGACAAATTTGGTG	AGGCCCTATTGGACAAATTTGGTGGGGAGC	BRAF	NM_004333.4	74620	69	9.01	CDS	6.43935	6.45464	6.23189	6.09887	5.64088	6.12855	8.152	-1.71265	-1.69737	-1.92011	-2.05313	-2.51112	-2.02345	-1.77671	-2.1959
CCTCTTCCTGTGGTATTGGG	GACGCCTCTTCCTGTGGTATTGGGTGGTGT	BRAF	NM_004333.4	124320	299	39.03	CDS	6.37901	6.57036	5.72362	3.5455	5.02823	4.71248	7.73503	-1.35602	-1.16467	-2.01141	-4.18953	-2.7068	-3.02255	-1.5107	-3.30629
CCTGATGGGCAGATTACAGT	GATTCCTGATGGGCAGATTACAGTGGGACA	BRAF	NM_004333.4	143131	458	59.79	CDS	6.43259	5.9309	6.24608	5.73518	5.14571	5.6955	7.50334	-1.07076	-1.57244	-1.25727	-1.76817	-2.35763	-1.80784	-1.30016	-1.97788
CCTGTCTCCAGATCTCAGTA	GATACCTGTCTCCAGATCTCAGTAAGGTAC	BRAF	NM_004333.4	184862	679	88.64	CDS	6.02726	5.91591	5.96517	4.64533	5.26515	5.33261	7.85274	-1.82548	-1.93683	-1.88757	-3.20741	-2.58758	-2.52013	-1.88329	-2.77171
CCTTACTGAGATCTGGAGAC	CGTACCTTACTGAGATCTGGAGACAGGTAT	BRAF	NM_004333.4	184851	675	88.12	CDS	0.576077	1.03063	0.0885426	0.731445	1.87448	1.9241	4.15957	-3.58349	-3.12893	-4.07102	-3.42812	-2.28509	-2.23547	-3.59448	-2.64956
CGCCGCGGCCTCTTCGGCTG	CCGGCGCCGCGGCCTCTTCGGCTGCGGACC	BRAF	NM_004333.4	174	38	4.96	CDS	7.39326	7.68084	7.92395	6.52263	8.9851	7.09862	9.0033	-1.61004	-1.32245	-1.07935	-2.48066	-0.0182003	-1.90468	-1.33728	-1.46785
CGCCGGCGCCGCGGCCTCTT	CCGGCGCCGGCGCCGCGGCCTCTTCGGCTG	BRAF	NM_004333.4	168	36	4.7	CDS	7.7354	7.91902	7.71174	7.18733	7.12334	7.73523	7.83165	-0.0962465	0.0873719	-0.119914	-0.644322	-0.708309	-0.0964168	-0.0429296	-0.483016
CGCGGCGCCGGCGCCGGCGC	AGGCCGCGGCGCCGGCGCCGGCGCCGGCCT	BRAF	NM_004333.4	147	29	3.79	CDS	3.46505	2.56017	4.84948	1.90432	3.46076	4.1652	4.20445	-0.739403	-1.64428	0.645027	-2.30013	-0.743695	-0.0392588	-0.579553	-1.0277
CGGCGCCGGCGCCGGCGCCG	AGGCCGGCGCCGGCGCCGGCGCCGCGGCCT	BRAF	NM_004333.4	159	33	4.31	CDS	3.69146	4.09824	3.06588	3.09315	4.07842	3.01298	4.1409	-0.44944	-0.0426558	-1.07502	-1.04774	-0.0624732	-1.12792	-0.522373	-0.746045
CGGGCCAGGCTCTGTTCAAC	GAGCCGGGCCAGGCTCTGTTCAACGGGGAC	BRAF	NM_004333.4	119	20	2.61	CDS	7.26912	3.94066	5.49531	4.15788	5.1984	5.17569	5.61666	1.65246	-1.67601	-0.121349	-1.45878	-0.41826	-0.440978	-0.0482997	-0.772674
CGGTGGCGGTGGTGGCGGCG	TGAGCGGTGGCGGTGGTGGCGGCGCGGAGC	BRAF	NM_004333.4	93	11	1.44	CDS	4.00983	3.49826	1.52743	2.33391	0.698682	3.5648	7.50352	-3.49369	-4.00526	-5.97609	-5.16961	-6.80484	-3.93871	-4.49168	-5.30439
CGGTGGTGGCGGCGCGGAGC	GTGGCGGTGGTGGCGGCGCGGAGCCGGGCC	BRAF	NM_004333.4	99	13	1.7	CDS	5.55797	5.07586	5.09389	2.96307	3.22963	3.52327	6.1936	-0.635627	-1.11773	-1.09971	-3.23052	-2.96397	-2.67033	-0.951022	-2.95494
CTATTCCACAAAGCCACAAC	TGGGCTATTCCACAAAGCCACAACTGGCTA	BRAF	NM_004333.4	147730	524	68.41	CDS	0.0684075	1.37258	0	0	0.867382	0	2.73444	-2.66603	-1.36186	-2.73444	-2.73444	-1.86706	-2.73444	-2.25411	-2.44531
CTCACCTCCTCCGGAATGGC	AGCACTCACCTCCTCCGGAATGGCAGGGTC	BRAF	NM_004333.4	188	43	5.61	CDS	7.47434	6.95595	6.94876	6.01263	6.07003	6.09503	8.75719	-1.28286	-1.80125	-1.80844	-2.74457	-2.68716	-2.66216	-1.63085	-2.69796
CTCAGAAGACAGGAATCGAA	CATCCTCAGAAGACAGGAATCGAATGGTAA	BRAF	NM_004333.4	141740	437	57.05	CDS	1.61274	1.98213	1.87798	2.17737	1.43835	1.08471	6.04566	-4.43293	-4.06353	-4.16769	-3.86829	-4.60731	-4.96096	-4.22138	-4.47885
CTCCAGATCTCAGTAAGGTA	CTGTCTCCAGATCTCAGTAAGGTACGGAGT	BRAF	NM_004333.4	184867	681	88.9	CDS	5.03473	3.93798	5.08908	3.89134	4.38412	3.69093	7.07634	-2.04161	-3.13836	-1.98726	-3.185	-2.69222	-3.38542	-2.38908	-3.08754
CTCCAGGACCTCAGCGAGAA	AAATCTCCAGGACCTCAGCGAGAAAGGAAG	BRAF	NM_004333.4	141703	425	55.48	CDS	8.32541	8.47179	7.51318	7.0883	7.53433	7.09859	8.23693	0.088486	0.234863	-0.723745	-1.14863	-0.7026	-1.13834	-0.133465	-0.996522
CTCCATCACCACGAAATCCT	TTACCTCCATCACCACGAAATCCTTGGTCT	BRAF	NM_004333.4	137201	387	50.52	CDS	6.22927	7.01704	6.40259	4.77763	5.48157	5.977	7.53781	-1.30854	-0.520775	-1.13523	-2.76019	-2.05625	-1.56081	-0.988183	-2.12575
CTCCGTACCTTACTGAGATC	GTTACTCCGTACCTTACTGAGATCTGGAGA	BRAF	NM_004333.4	184858	678	88.51	CDS	8.12148	8.12244	7.54625	7.67084	6.62031	7.31857	9.06035	-0.938868	-0.937912	-1.5141	-1.38951	-2.44004	-1.74178	-1.13029	-1.85711
CTCTGCCATTAATCTCTTCA	GGCACTCTGCCATTAATCTCTTCATGGCTT	BRAF	NM_004333.4	184895	690	90.08	CDS	8.72866	8.99754	8.56743	7.76229	8.24968	8.23466	9.37907	-0.650411	-0.38153	-0.81164	-1.61678	-1.12939	-1.14441	-0.614527	-1.29686
CTGAGCGGTGGCGGTGGTGG	GGCGCTGAGCGGTGGCGGTGGTGGCGGCGC	BRAF	NM_004333.4	88	9	1.17	CDS	6.67324	4.81496	4.32773	5.44708	3.17008	4.46124	7.81555	-1.14231	-3.00059	-3.48782	-2.36847	-4.64547	-3.35431	-2.54357	-3.45609
CTGTAAACAGCACAGCACTC	AATTCTGTAAACAGCACAGCACTCTGGGAT	BRAF	NM_004333.4	115845	194	25.33	CDS	6.12759	6.60733	5.97387	5.8857	5.20385	5.79846	7.14515	-1.01756	-0.537822	-1.17128	-1.25945	-1.9413	-1.34669	-0.908889	-1.51581
CTGTCCTCTGTTTGTTGGGC	ACCACTGTCCTCTGTTTGTTGGGCAGGAAG	BRAF	NM_004333.4	90138	162	21.15	CDS	7.78172	7.47915	7.43619	6.09689	7.25891	10.4872	8.34642	-0.564695	-0.86727	-0.910222	-2.24952	-1.0875	2.14081	-0.780729	-0.398738
CTGTGCTGTTTACAGAATTC	AGTGCTGTGCTGTTTACAGAATTCAGGATG	BRAF	NM_004333.4	115864	200	26.11	CDS	8.94396	8.55324	8.9884	7.4844	7.53806	7.59856	8.65102	0.292934	-0.0977811	0.337372	-1.16662	-1.11296	-1.05246	0.177508	-1.11068
CTGTTGTTGATGTTTGAATA	GTCCCTGTTGTTGATGTTTGAATAAGGTAA	BRAF	NM_004333.4	175455	657	85.77	CDS	7.45488	7.50425	6.77209	8.68148	6.37665	6.6719	7.54546	-0.0905725	-0.0412074	-0.773369	1.13602	-1.16881	-0.873553	-0.301716	-0.302112
CTGTTTACAGAATTCAGGAT	TGTGCTGTTTACAGAATTCAGGATGGGTAT	BRAF	NM_004333.4	115869	202	26.37	CDS	7.20232	7.9139	6.83314	5.93414	6.63357	5.99501	8.81898	-1.61666	-0.905081	-1.98584	-2.88484	-2.18541	-2.82397	-1.50253	-2.63141
CTTACCTCCAGATATATTGA	AAAGCTTACCTCCAGATATATTGATGGTGG	BRAF	NM_004333.4	74643	77	10.05	CDS	6.19293	6.68198	6.09896	5.13444	4.60103	5.2298	8.10659	-1.91366	-1.42461	-2.00763	-2.97215	-3.50556	-2.87679	-1.78197	-3.11816
CTTATTCAAACATCAACAAC	TTACCTTATTCAAACATCAACAACAGGGAC	BRAF	NM_004333.4	175467	661	86.29	CDS	5.221	5.79059	4.24597	4.49626	4.05395	4.34996	7.56155	-2.34055	-1.77096	-3.31558	-3.06529	-3.5076	-3.21159	-2.4757	-3.26149
CTTGCTGGTGTATTCTTCAT	CTAGCTTGCTGGTGTATTCTTCATAGGCCT	BRAF	NM_004333.4	89900	83	10.84	CDS	6.88526	7.12505	6.64624	5.67293	6.76589	6.06793	7.98012	-1.09486	-0.855071	-1.33388	-2.30719	-1.21423	-1.91219	-1.0946	-1.8112
GAAACCAGCCCGATTCAAGG	TTTGGAAACCAGCCCGATTCAAGGAGGGTT	BRAF	NM_004333.4	190065	733	95.69	CDS	4.13353	5.59153	4.64508	3.7112	3.92096	3.69705	7.19092	-3.05739	-1.59939	-2.54584	-3.47972	-3.26996	-3.49387	-2.40088	-3.41452
GAACAGTCTACAAGGGAAAG	TTTGGAACAGTCTACAAGGGAAAGTGGCAT	BRAF	NM_004333.4	143180	475	62.01	CDS	3.53597	3.86379	4.248	1.78466	1.57878	2.99248	6.23328	-2.69731	-2.36949	-1.98528	-4.44862	-4.6545	-3.2408	-2.35069	-4.11464
GAACCCTCCTTGAATCGGGC	ATCAGAACCCTCCTTGAATCGGGCTGGTTT	BRAF	NM_004333.4	190072	735	95.95	CDS	5.79917	5.04058	4.2464	4.69601	4.44555	4.1491	7.80408	-2.00492	-2.7635	-3.55769	-3.10807	-3.35854	-3.65499	-2.77537	-3.37387
GAACTTCTGTACTACAACGC	AGTGGAACTTCTGTACTACAACGCTGGTGA	BRAF	NM_004333.4	123306	271	35.38	CDS	3.13765	0.668377	1.18582	0.582119	0.605979	0.078226	6.3664	-3.22874	-5.69802	-5.18058	-5.78428	-5.76042	-6.28817	-4.70245	-5.94429
GAAGACCTCACAGTAAAAAT	TCATGAAGACCTCACAGTAAAAATAGGTGA	BRAF	NM_004333.4	171403	591	77.15	CDS	5.82409	5.92755	5.42018	5.0609	5.5809	5.38739	7.88159	-2.05749	-1.95404	-2.46141	-2.82069	-2.30069	-2.4942	-2.15765	-2.53853
GAAGATCATCGAAATCAATT	AGATGAAGATCATCGAAATCAATTTGGGCA	BRAF	NM_004333.4	130385	356	46.48	CDS	5.53493	5.92591	5.76565	5.60886	5.1591	5.78566	7.99355	-2.45862	-2.06763	-2.2279	-2.38469	-2.83445	-2.20789	-2.25138	-2.47567
GAAGGATACTATTACTCTTG	TCAGGAAGGATACTATTACTCTTGAGGTCT	BRAF	NM_004333.4	170571	578	75.46	CDS	7.90434	8.30863	7.75869	7.24382	7.42561	7.12119	9.17718	-1.27284	-0.868546	-1.41849	-1.93336	-1.75157	-2.05599	-1.18663	-1.91364
GAAGGGCTGTGGAATTGGAA	GTCGGAAGGGCTGTGGAATTGGAATGGATT	BRAF	NM_004333.4	130339	341	44.52	CDS	7.29052	7.33502	6.56483	6.68771	8.60215	5.77168	8.23798	-0.947461	-0.90296	-1.67315	-1.55027	0.364177	-2.46629	-1.17452	-1.21746
GACCAAGGATTTCGTGGTGA	TAGAGACCAAGGATTTCGTGGTGATGGAGG	BRAF	NM_004333.4	137210	390	50.91	CDS	5.02129	6.25895	5.19279	5.56142	3.92592	2.56968	5.23033	-0.209047	1.02862	-0.0375465	0.33109	-1.30441	-2.66065	0.260675	-1.21132
GACGCCTCTTCCTGTGGTAT	TAAGGACGCCTCTTCCTGTGGTATTGGGTG	BRAF	NM_004333.4	124324	301	39.3	CDS	8.31062	8.32899	8.49139	7.2063	7.06999	7.55383	8.40205	-0.0914294	-0.0730577	0.0893388	-1.19575	-1.33206	-0.84822	-0.0250494	-1.12534
GACGGACTGGTGAGAATTTG	AGGAGACGGACTGGTGAGAATTTGGGGCCT	BRAF	NM_004333.4	130305	330	43.08	CDS	6.11567	6.02552	6.07137	10.3535	5.71224	5.35367	7.37978	-1.26411	-1.35426	-1.30841	2.97377	-1.66754	-2.02611	-1.30892	-0.239959
GACGGGACTCGAGTGATGAT	GGTAGACGGGACTCGAGTGATGATTGGGAG	BRAF	NM_004333.4	143102	449	58.62	CDS	7.24236	7.77391	7.19536	6.25152	6.79911	6.19206	8.28029	-1.03793	-0.50638	-1.08493	-2.02877	-1.48118	-2.08823	-0.876412	-1.86606
GAGACGGACTGGTGAGAATT	GAAGGAGACGGACTGGTGAGAATTTGGGGC	BRAF	NM_004333.4	130307	330	43.08	CDS	0	0	0	0	0	0	0	0	0	0	0	0	0	0	0
GAGAGAAGAAACCAATTGGT	TTCAGAGAGAAGAAACCAATTGGTTGGGAC	BRAF	NM_004333.4	116719	209	27.28	CDS	2.80221	4.92897	2.62631	2.10414	1.19994	3.67861	6.1015	-3.29928	-1.17253	-3.47519	-3.99736	-4.90155	-2.42289	-2.649	-3.77393
GAGATGAAGGTAGCACTGAA	GAAAGAGATGAAGGTAGCACTGAAAGGCTA	BRAF	NM_004333.4	90039	129	16.84	CDS	6.26716	7.06774	6.34733	5.43349	5.2057	5.85931	8.00216	-1.73501	-0.934428	-1.65483	-2.56867	-2.79646	-2.14285	-1.44142	-2.50266
GAGCCAGGTAATGAGGCAGG	TAGTGAGCCAGGTAATGAGGCAGGGGGGGT	BRAF	NM_004333.4	141640	404	52.74	CDS	4.84017	4.96154	3.48799	4.30927	3.33741	4.17059	6.97169	-2.13153	-2.01015	-3.48371	-2.66243	-3.63428	-2.8011	-2.54179	-3.0326
GAGGCCCTATTGGACAAATT	TATAGAGGCCCTATTGGACAAATTTGGTGG	BRAF	NM_004333.4	74615	67	8.75	CDS	6.27234	6.09226	6.56592	5.51057	5.09928	5.11635	6.33903	-0.0666966	-0.246774	0.226892	-0.828461	-1.23976	-1.22268	-0.0288595	-1.09697
GAGTCCGAGGCGGGTGCGGA	AATAGAGTCCGAGGCGGGTGCGGAAGGGGA	BRAF	NM_004333.4	124381	320	41.78	CDS	5.01292	5.14089	4.89736	3.44318	3.8301	4.19413	6.16457	-1.15166	-1.02368	-1.26721	-2.72139	-2.33447	-1.97044	-1.14752	-2.3421
GATGACTTCCTTTCTCGCTG	TGAAGATGACTTCCTTTCTCGCTGAGGTCC	BRAF	NM_004333.4	141700	424	55.35	CDS	6.0562	5.86729	5.20292	4.32424	4.72238	3.72459	7.71709	-1.66089	-1.84979	-2.51417	-3.39284	-2.99471	-3.9925	-2.00828	-3.46002
GATGATCTTCATCTGCTGGT	TTTCGATGATCTTCATCTGCTGGTCGGAAG	BRAF	NM_004333.4	130361	348	45.43	CDS	7.27657	8.47691	7.26611	6.06265	7.53578	6.61715	8.09115	-0.814581	0.385767	-0.825035	-2.0285	-0.555366	-1.474	-0.41795	-1.35262
GATGATTGGGAGATTCCTGA	GAGTGATGATTGGGAGATTCCTGATGGGCA	BRAF	NM_004333.4	143116	453	59.14	CDS	5.29986	5.84936	4.67321	4.46857	5.21328	3.35045	7.3628	-2.06294	-1.51344	-2.68959	-2.89423	-2.14952	-4.01235	-2.08866	-3.0187
GCACCCGCCTCGGACTCTAT	TTCCGCACCCGCCTCGGACTCTATTGGGTA	BRAF	NM_004333.4	124398	325	42.43	CDS	7.9221	8.14219	7.93265	6.66677	7.34879	7.4195	8.34282	-0.420717	-0.200633	-0.410175	-1.67605	-0.994034	-0.923321	-0.343842	-1.1978
GCAGAGACTGCCCTAACATC	CTTAGCAGAGACTGCCCTAACATCTGGATC	BRAF	NM_004333.4	124362	313	40.86	CDS	6.35552	6.10948	5.95379	4.89695	5.65211	5.71843	6.37657	-0.0210497	-0.26709	-0.422779	-1.47962	-0.72446	-0.658135	-0.236973	-0.954072
GCCAGGTAATGAGGCAGGGG	GTGAGCCAGGTAATGAGGCAGGGGGGGTAG	BRAF	NM_004333.4	141638	403	52.61	CDS	3.88226	4.32473	3.40885	2.40828	0.883043	0.917305	5.45475	-1.57249	-1.13002	-2.04589	-3.04647	-4.5717	-4.53744	-1.5828	-4.05187
GCCCAACAAACAGAGGACAG	TCCTGCCCAACAAACAGAGGACAGTGGTGA	BRAF	NM_004333.4	90152	167	21.8	CDS	3.17922	1.85044	4.43714	0.111191	2.54549	3.57147	5.87622	-2.697	-4.02578	-1.43908	-5.76503	-3.33073	-2.30475	-2.72062	-3.80017
GCCCTATTGGACAAATTTGG	AGAGGCCCTATTGGACAAATTTGGTGGGGA	BRAF	NM_004333.4	74618	68	8.88	CDS	5.26249	5.3332	4.67429	4.65604	5.0834	4.49323	7.23344	-1.97095	-1.90024	-2.55915	-2.5774	-2.15004	-2.74021	-2.14345	-2.48921
GCCGGCGCCGGCGCCGGCCT	CGGCGCCGGCGCCGGCGCCGGCCTCGGGCT	BRAF	NM_004333.4	141	27	3.52	CDS	2.98847	4.37506	3.86664	3.60922	3.43531	4.3542	4.32851	-1.34004	0.0465525	-0.461866	-0.719282	-0.893194	0.0256892	-0.585117	-0.528929
GCGCCAGCACTCACCTCCTC	GGTGGCGCCAGCACTCACCTCCTCCGGAAT	BRAF	NM_004333.4	197	46	6.01	CDS	5.53813	2.89429	5.17038	4.59465	4.14628	2.92778	6.34445	-0.806314	-3.45016	-1.17407	-1.7498	-2.19816	-3.41667	-1.81018	-2.45488
GCGCTGAGCGGTGGCGGTGG	GGCGGCGCTGAGCGGTGGCGGTGGTGGCGG	BRAF	NM_004333.4	85	8	1.04	CDS	4.85088	5.7954	4.34424	4.75714	4.0613	2.98837	7.33154	-2.48066	-1.53614	-2.9873	-2.5744	-3.27024	-4.34316	-2.3347	-3.39593
GCGGCGCTGAGCGGTGGCGG	GATGGCGGCGCTGAGCGGTGGCGGTGGTGG	BRAF	NM_004333.4	82	7	0.91	CDS	5.55084	5.67593	6.33169	4.82713	5.3671	5.51661	8.18769	-2.63685	-2.51175	-1.856	-3.36056	-2.82058	-2.67108	-2.33487	-2.95074
GCGGGCCAGCAGCTCAATAG	ATGAGCGGGCCAGCAGCTCAATAGAGGCGA	BRAF	NM_004333.4	190008	714	93.21	CDS	2.93358	2.54092	0.902197	0.683212	2.76491	1.82945	6.59362	-3.66004	-4.0527	-5.69142	-5.91041	-3.82871	-4.76417	-4.46805	-4.83443
GCTAAGGACGCCTCTTCCTG	CTCTGCTAAGGACGCCTCTTCCTGTGGTAT	BRAF	NM_004333.4	124330	303	39.56	CDS	6.11681	5.953	5.74032	5.05568	4.69477	4.65047	7.68954	-1.57273	-1.73654	-1.94922	-2.63386	-2.99477	-3.03907	-1.75283	-2.88923
GCTGGAGCCCTCACACCACT	ACAAGCTGGAGCCCTCACACCACTGGGTAA	BRAF	NM_004333.4	147751	531	69.32	CDS	6.38473	6.93293	7.85478	5.63052	6.06318	5.38961	6.70151	-0.316785	0.231415	1.15326	-1.07099	-0.638335	-1.31191	0.355964	-1.00708
GCTGTTTACAGAATTCAGGA	CTGTGCTGTTTACAGAATTCAGGATGGGTA	BRAF	NM_004333.4	115868	201	26.24	CDS	3.71875	3.49294	3.92433	3.4769	1.9149	2.60001	7.30246	-3.58371	-3.80952	-3.37813	-3.82556	-5.38756	-4.70245	-3.59045	-4.63852
GCTTGTAACTGCTGAGGTGT	GAAGGCTTGTAACTGCTGAGGTGTAGGTGC	BRAF	NM_004333.4	146731	492	64.23	CDS	7.7325	7.35919	6.52589	6.48874	6.43153	6.7457	8.93051	-1.198	-1.57131	-2.40462	-2.44177	-2.49898	-2.1848	-1.72465	-2.37518
GGAACATATAGAGGCCCTAT	CACAGGAACATATAGAGGCCCTATTGGACA	BRAF	NM_004333.4	74605	64	8.36	CDS	6.87006	6.6346	6.44588	6.23179	6.33289	5.95078	6.80431	0.0657471	-0.169717	-0.358436	-0.572527	-0.471422	-0.853531	-0.154135	-0.632493
GGACCCTGCCATTCCGGAGG	CTGCGGACCCTGCCATTCCGGAGGAGGTGA	BRAF	NM_004333.4	195	45	5.87	CDS	5.9539	6.2758	7.15715	6.22561	5.95187	5.98539	9.13024	-3.17634	-2.85444	-1.97309	-2.90463	-3.17837	-3.14485	-2.66796	-3.07595
GGCAGGAAGACTCTAACGAT	GTTGGGCAGGAAGACTCTAACGATAGGTTT	BRAF	NM_004333.4	90121	157	20.5	CDS	6.34141	5.75235	5.89849	3.75829	5.34102	4.08825	7.3568	-1.01539	-1.60445	-1.45831	-3.59851	-2.01578	-3.26855	-1.35938	-2.96095
GGCAGGGTCCGCAGCCGAAG	GAATGGCAGGGTCCGCAGCCGAAGAGGCCG	BRAF	NM_004333.4	171	37	4.83	CDS	4.58152	3.47065	3.27132	4.00751	3.97039	3.59324	7.15381	-2.57229	-3.68316	-3.8825	-3.1463	-3.18342	-3.56057	-3.37932	-3.29676
GGCTCTCGGTTATAAGATGG	CCCCGGCTCTCGGTTATAAGATGGCGGCGC	BRAF	NM_004333.4	63	1	0.13	CDS	5.35145	5.22078	7.22838	4.34064	4.64412	5.41672	7.99367	-2.64222	-2.77289	-0.765292	-3.65303	-3.34955	-2.57695	-2.06013	-3.19318
GGCTCTGTTCAACGGGGACA	GCCAGGCTCTGTTCAACGGGGACATGGAGC	BRAF	NM_004333.4	126	22	2.87	CDS	5.27717	4.91235	5.39158	4.59198	4.27197	5.37249	6.51216	-1.23498	-1.59981	-1.12058	-1.92017	-2.24018	-1.13967	-1.31846	-1.76667
GGCTGCGGACCCTGCCATTC	CTTCGGCTGCGGACCCTGCCATTCCGGAGG	BRAF	NM_004333.4	189	43	5.61	CDS	4.57579	4.37632	3.56834	2.54959	3.59185	2.36933	4.57319	0.00259546	-0.196876	-1.00485	-2.0236	-0.98134	-2.20387	-0.399711	-1.73627
GGGCCAGGCTCTGTTCAACG	AGCCGGGCCAGGCTCTGTTCAACGGGGACA	BRAF	NM_004333.4	120	20	2.61	CDS	5.1824	4.87989	6.1189	4.62707	4.0209	4.09702	8.50708	-3.32468	-3.62719	-2.38818	-3.88001	-4.48618	-4.41006	-3.11335	-4.25875
GGGGACATGGAGCCCGAGGC	CAACGGGGACATGGAGCCCGAGGCCGGCGC	BRAF	NM_004333.4	139	26	3.39	CDS	4.89574	5.64515	4.09865	3.72923	4.82294	4.03027	5.93629	-1.04055	-0.291143	-1.83764	-2.20706	-1.11336	-1.90603	-1.05644	-1.74215
GGGGGTAGCAGACAAACCTG	CAGGGGGGGTAGCAGACAAACCTGTGGTTG	BRAF	NM_004333.4	141620	397	51.83	CDS	3.01525	3.95062	3.57853	2.29611	3.19459	3.13359	6.86122	-3.84598	-2.91061	-3.28269	-4.56512	-3.66663	-3.72764	-3.34643	-3.98646
GGTCGGAAGGGCTGTGGAAT	TGCTGGTCGGAAGGGCTGTGGAATTGGAAT	BRAF	NM_004333.4	130344	343	44.78	CDS	4.08545	4.56973	4.72241	3.61221	4.48638	3.71007	5.88418	-1.79873	-1.31445	-1.16177	-2.27196	-1.3978	-2.17411	-1.42498	-1.94796
GGTGGTGGCGGCGCGGAGCC	TGGCGGTGGTGGCGGCGCGGAGCCGGGCCA	BRAF	NM_004333.4	100	13	1.7	CDS	7.91786	8.21608	7.92161	7.43861	7.63362	7.30372	8.22722	-0.309358	-0.0111393	-0.305606	-0.788613	-0.593598	-0.923497	-0.208701	-0.76857
GGTTTCCGCTGTCAAACATG	CCAGGGTTTCCGCTGTCAAACATGTGGTTA	BRAF	NM_004333.4	123282	263	34.33	CDS	4.38527	5.37715	4.8065	3.11625	4.25658	4.30689	7.21441	-2.82914	-1.83725	-2.40791	-4.09815	-2.95783	-2.90752	-2.3581	-3.32117
GTCCCACCATAAAAATTATC	CCTCGTCCCACCATAAAAATTATCTGGAGA	BRAF	NM_004333.4	184821	665	86.81	CDS	7.18462	7.0175	6.50589	6.30531	6.13236	6.52185	8.92733	-1.74271	-1.90984	-2.42144	-2.62203	-2.79497	-2.40548	-2.02467	-2.60749
GTCCGAGGCGGGTGCGGAAG	TAGAGTCCGAGGCGGGTGCGGAAGGGGATG	BRAF	NM_004333.4	124379	319	41.64	CDS	6.32939	6.41839	7.17166	5.28748	5.09838	5.54414	7.62831	-1.29892	-1.20991	-0.456651	-2.34083	-2.52993	-2.08417	-0.988493	-2.31831
GTCCGCAGCCGAAGAGGCCG	CAGGGTCCGCAGCCGAAGAGGCCGCGGCGC	BRAF	NM_004333.4	165	35	4.57	CDS	5.86647	5.58997	5.73268	4.48161	4.24896	5.15755	7.54021	-1.67374	-1.95024	-1.80753	-3.0586	-3.29124	-2.38266	-1.8105	-2.91083
GTCTACAAGGGAAAGTGGCA	AACAGTCTACAAGGGAAAGTGGCATGGTAA	BRAF	NM_004333.4	143185	476	62.14	CDS	4.37171	3.70291	4.76302	2.92803	2.77138	4.37542	6.91648	-2.54477	-3.21357	-2.15346	-3.98844	-4.1451	-2.54106	-2.63727	-3.5582
GTCTCTGTGGATGATTGACT	TGAGGTCTCTGTGGATGATTGACTTGGCGT	BRAF	NM_004333.4	170549	571	74.54	CDS	6.30449	5.70864	6.08353	5.17153	4.9161	5.36344	7.26799	-0.963497	-1.55935	-1.18446	-2.09646	-2.35189	-1.90455	-1.23577	-2.11763
GTGAATATCCTACTCTTCAT	ACATGTGAATATCCTACTCTTCATGGGCTA	BRAF	NM_004333.4	147707	516	67.36	CDS	5.55978	6.01889	6.04343	4.07077	3.93667	5.86021	6.52905	-0.969271	-0.510159	-0.485617	-2.45828	-2.59238	-0.668843	-0.655016	-1.9065
GTGAGCCAGGTAATGAGGCA	GTTAGTGAGCCAGGTAATGAGGCAGGGGGG	BRAF	NM_004333.4	141642	404	52.74	CDS	7.24265	7.67908	7.26603	6.5876	6.69516	7.10638	8.26788	-1.02523	-0.588798	-1.00185	-1.68028	-1.57272	-1.1615	-0.871958	-1.4715
GTGCTTTCTTTAGACTGTCT	ATCAGTGCTTTCTTTAGACTGTCTCGGACT	BRAF	NM_004333.4	115802	179	23.37	CDS	7.02498	6.70605	6.37192	5.68054	6.59675	5.72328	7.41228	-0.387299	-0.706232	-1.04036	-1.73175	-0.815532	-1.689	-0.711298	-1.41209
GTGGGACAAAGAATTGGATC	TACAGTGGGACAAAGAATTGGATCTGGATC	BRAF	NM_004333.4	143149	464	60.57	CDS	6.01752	6.40839	6.44304	5.29837	5.43282	6.20798	7.47604	-1.45852	-1.06765	-1.033	-2.17768	-2.04322	-1.26807	-1.18639	-1.82965
GTTCTGTATGAATTGATGAC	AATTGTTCTGTATGAATTGATGACTGGACA	BRAF	NM_004333.4	175436	650	84.86	CDS	6.84424	7.21419	7.07181	6.18306	6.04931	6.69266	7.85797	-1.01373	-0.643776	-0.786158	-1.67492	-1.80866	-1.16531	-0.814556	-1.54963
GTTGACACAGGAACATATAG	TTAAGTTGACACAGGAACATATAGAGGCCC	BRAF	NM_004333.4	74596	61	7.96	CDS	2.9984	3.01389	2.94754	3.70717	4.08731	2.51404	7.42421	-4.42581	-4.41031	-4.47667	-3.71704	-3.33689	-4.91017	-4.4376	-3.98803
GTTGCTCCGTGCCACATCTG	TGGGGTTGCTCCGTGCCACATCTGTGGGAT	BRAF	NM_004333.4	90080	143	18.67	CDS	6.29444	7.40195	5.71421	5.66062	8.25875	6.20728	7.49103	-1.19659	-0.0890793	-1.77682	-1.83042	0.76772	-1.28375	-1.02083	-0.78215
GTTGGGACACTGATATTTCC	ATTGGTTGGGACACTGATATTTCCTGGCTT	BRAF	NM_004333.4	116737	215	28.07	CDS	8.16385	7.37186	7.25137	6.62174	6.60179	6.39087	8.09752	0.0663368	-0.725656	-0.846142	-1.47578	-1.49573	-1.70664	-0.501821	-1.55938
TAATCCACCATCAATATATC	AGCATAATCCACCATCAATATATCTGGAGG	BRAF	NM_004333.4	74647	78	10.18	CDS	4.50635	6.3555	2.97711	3.57792	4.95105	4.07241	7.55125	-3.0449	-1.19576	-4.57414	-3.97334	-2.60021	-3.47884	-2.93827	-3.3508
TACCCAATAGAGTCCGAGGC	ACCATACCCAATAGAGTCCGAGGCGGGTGC	BRAF	NM_004333.4	124390	323	42.17	CDS	8.00843	8.16066	7.67985	6.79572	6.64945	6.86168	8.68608	-0.677647	-0.52542	-1.00623	-1.89035	-2.03662	-1.8244	-0.736431	-1.91713
TACTGGAGAAGAATTGCATG	GGCTTACTGGAGAAGAATTGCATGTGGAAG	BRAF	NM_004333.4	116762	223	29.11	CDS	5.48231	4.20655	1.79626	3.79222	2.20993	4.64946	6.46709	-0.984787	-2.26054	-4.67083	-2.67487	-4.25716	-1.81763	-2.63872	-2.91655
TAGCACTGAAAGGCTAGAAG	AAGGTAGCACTGAAAGGCTAGAAGAGGAAG	BRAF	NM_004333.4	90029	126	16.45	CDS	6.03763	5.01983	4.86972	4.74973	4.33237	4.49223	8.79968	-2.76205	-3.77985	-3.92996	-4.04995	-4.46732	-4.30746	-3.49062	-4.27491
TAGCTACAGTGAAATCTCGA	GGTCTAGCTACAGTGAAATCTCGATGGAGT	BRAF	NM_004333.4	171437	603	78.72	CDS	7.04119	6.99448	7.3923	6.69069	6.18635	6.53245	9.12551	-2.08433	-2.13103	-1.73321	-2.43483	-2.93916	-2.59306	-1.98286	-2.65568
TAGGACTTGATTAGAGACCA	TTTGTAGGACTTGATTAGAGACCAAGGATT	BRAF	NM_004333.4	137195	385	50.26	CDS	4.93879	5.43078	4.29652	3.49764	3.2371	4.61144	6.76803	-1.82924	-1.33725	-2.47151	-3.27039	-3.53093	-2.15659	-1.87933	-2.98597
TATAACCACATGTTTGACAG	AATTTATAACCACATGTTTGACAGCGGAAA	BRAF	NM_004333.4	123276	261	34.07	CDS	6.43725	6.03294	6.66955	4.4521	4.74032	6.18832	7.47243	-1.03518	-1.4395	-0.802882	-3.02034	-2.73212	-1.28411	-1.09252	-2.34552
TATAAGATGGCGGCGCTGAG	CGGTTATAAGATGGCGGCGCTGAGCGGTGG	BRAF	NM_004333.4	73	4	0.52	CDS	3.09392	5.20207	4.28799	0.735402	2.25178	3.39168	7.02647	-3.93255	-1.8244	-2.73848	-6.29107	-4.77469	-3.63479	-2.83181	-4.90018
TATTACTCTTGAGGTCTCTG	ATACTATTACTCTTGAGGTCTCTGTGGATG	BRAF	NM_004333.4	170562	575	75.07	CDS	6.85623	6.91913	7.16154	6.79105	6.53207	6.6241	9.41027	-2.55404	-2.49114	-2.24872	-2.61922	-2.87819	-2.78617	-2.4313	-2.76119
TATTGCACGACAGACTGCAC	TAGATATTGCACGACAGACTGCACAGGGCA	BRAF	NM_004333.4	147841	561	73.24	CDS	3.0016	1.89978	0.794073	1.86182	1.35216	0	6.29656	-3.29496	-4.39678	-5.50249	-4.43474	-4.9444	-6.29656	-4.39808	-5.22523
TATTGTGTTTATATGCACAT	GTTCTATTGTGTTTATATGCACATTGGGAG	BRAF	NM_004333.4	130423	369	48.17	CDS	8.47497	8.7604	8.34813	7.18881	8.73583	7.76573	9.93722	-1.46225	-1.17682	-1.58909	-2.74841	-1.20139	-2.17149	-1.40939	-2.04043
TATTGTTACCCAGTGGTGTG	TGGCTATTGTTACCCAGTGGTGTGAGGGCT	BRAF	NM_004333.4	147754	532	69.45	CDS	8.1632	7.96908	8.31972	7.11897	7.02868	7.23556	9.13298	-0.969779	-1.1639	-0.813257	-2.01401	-2.1043	-1.89742	-0.982312	-2.00524
TCAAGAAAACACTTGGTAGA	TTTATCAAGAAAACACTTGGTAGACGGGAC	BRAF	NM_004333.4	143084	443	57.83	CDS	6.44701	6.41324	6.28853	4.63992	6.27805	5.60623	6.91751	-0.470498	-0.504266	-0.628973	-2.27759	-0.639457	-1.31128	-0.534579	-1.40944
TCACCTCCTCCGGAATGGCA	GCACTCACCTCCTCCGGAATGGCAGGGTCC	BRAF	NM_004333.4	187	42	5.48	CDS	3.47547	1.7688	5.40799	1.56367	0.956057	1.63025	7.77864	-4.30317	-6.00984	-2.37066	-6.21497	-6.82259	-6.14839	-4.22789	-6.39531
TCATAATTAACACACATCAG	TTGGTCATAATTAACACACATCAGTGGAAC	BRAF	NM_004333.4	123328	279	36.42	CDS	7.48752	7.03471	7.48096	5.9257	5.71211	6.12215	8.59528	-1.10775	-1.56057	-1.11432	-2.66958	-2.88317	-2.47313	-1.26088	-2.67529
TCATTTGGAACAGTCTACAA	TGGATCATTTGGAACAGTCTACAAGGGAAA	BRAF	NM_004333.4	143173	472	61.62	CDS	3.00364	2.23027	1.62435	3.54202	0.468775	0.946236	6.67586	-3.67222	-4.44558	-5.05151	-3.13384	-6.20708	-5.72962	-4.38977	-5.02351
TCCACCATCAATATATCTGG	ATAATCCACCATCAATATATCTGGAGGTAA	BRAF	NM_004333.4	74650	79	10.31	CDS	5.91363	5.15795	5.8598	3.20675	4.84553	6.20185	9.1208	-3.20717	-3.96285	-3.26099	-5.91404	-4.27527	-2.91894	-3.477	-4.36942
TCCTGATGGGCAGATTACAG	AGATTCCTGATGGGCAGATTACAGTGGGAC	BRAF	NM_004333.4	143130	458	59.79	CDS	3.3271	2.05157	2.33298	1.81612	2.85423	2.89921	6.38807	-3.06096	-4.3365	-4.05509	-4.57195	-3.53383	-3.48886	-3.81751	-3.86488
TCGGGCTGGTTTCCAAACAG	TGAATCGGGCTGGTTTCCAAACAGAGGATT	BRAF	NM_004333.4	190086	740	96.61	CDS	5.91557	6.27136	6.55911	5.49704	5.97593	6.16269	7.912	-1.99643	-1.64064	-1.35289	-2.41496	-1.93607	-1.74931	-1.66332	-2.03345
TCTCGCCTCTATTGAGCTGC	AGATTCTCGCCTCTATTGAGCTGCTGGCCC	BRAF	NM_004333.4	190014	716	93.47	CDS	2.56014	3.38595	2.18811	1.32401	0.937553	4.3588	3.80732	-1.24718	-0.421375	-1.61921	-2.48331	-2.86977	0.551475	-1.09592	-1.60053
TCTGCTGGTCGGAAGGGCTG	TTCATCTGCTGGTCGGAAGGGCTGTGGAAT	BRAF	NM_004333.4	130350	345	45.04	CDS	4.34547	4.49922	5.30332	3.82186	2.7362	3.99536	6.88006	-2.53459	-2.38084	-1.57674	-3.0582	-4.14386	-2.8847	-2.16406	-3.36226
TCTTCATCTGCTGGTCGGAA	ATGATCTTCATCTGCTGGTCGGAAGGGCTG	BRAF	NM_004333.4	130356	347	45.3	CDS	5.78496	6.8759	6.92894	5.98354	5.75842	7.10618	7.80101	-2.01605	-0.925117	-0.872074	-1.81747	-2.04259	-0.694832	-1.27108	-1.5183
TCTTCCTGCCCAACAAACAG	AGAGTCTTCCTGCCCAACAAACAGAGGACA	BRAF	NM_004333.4	90145	165	21.54	CDS	4.52405	2.08484	4.17509	0.0540597	4.90164	3.18131	7.80193	-3.27788	-5.71709	-3.62684	-7.74787	-2.90029	-4.62062	-4.20727	-5.0896
TCTTGCATTCTGATGACTTC	TTTATCTTGCATTCTGATGACTTCTGGTGC	BRAF	NM_004333.4	175356	624	81.46	CDS	7.20683	7.29514	6.96457	5.62183	6.81152	5.82371	7.47449	-0.267662	-0.179355	-0.509919	-1.85266	-0.662973	-1.65079	-0.318978	-1.38881
TGAAAAACTGAAAGAGATGA	ATTTTGAAAAACTGAAAGAGATGAAGGTAG	BRAF	NM_004333.4	90052	134	17.49	CDS	6.19763	7.02598	6.7473	6.46095	6.95239	6.34161	7.34449	-1.14686	-0.318515	-0.597193	-0.883538	-0.392103	-1.00288	-0.687524	-0.759506
TGAACACCACCCAATACCAC	TCTTTGAACACCACCCAATACCACAGGAAG	BRAF	NM_004333.4	124325	301	39.3	CDS	4.24739	3.76427	2.11095	3.11974	0.803162	3.33402	7.54511	-3.29771	-3.78084	-5.43415	-4.42536	-6.74194	-4.21109	-4.1709	-5.12613
TGAGCCAGGTAATGAGGCAG	TTAGTGAGCCAGGTAATGAGGCAGGGGGGG	BRAF	NM_004333.4	141641	404	52.74	CDS	6.91005	6.14665	6.94289	5.4835	9.37585	5.86734	7.34957	-0.439513	-1.20292	-0.406673	-1.86606	2.02628	-1.48222	-0.683034	-0.440667
TGATACCATAGGTACCTGCA	TTTATGATACCATAGGTACCTGCAAGGTGT	BRAF	NM_004333.4	115776	171	22.32	CDS	6.4148	7.19848	6.12217	5.67255	4.72868	5.73609	7.82269	-1.4079	-0.624215	-1.70052	-2.15014	-3.09401	-2.08661	-1.24421	-2.44359
TGCGGACCCTGCCATTCCGG	CGGCTGCGGACCCTGCCATTCCGGAGGAGG	BRAF	NM_004333.4	192	44	5.74	CDS	2.34022	2.10995	3.45525	2.33254	2.32921	4.05901	7.54437	-5.20415	-5.43442	-4.08912	-5.21183	-5.21516	-3.48536	-4.90923	-4.63745
TGGAATAGCCCATGAAGAGT	TTTGTGGAATAGCCCATGAAGAGTAGGATA	BRAF	NM_004333.4	147704	515	67.23	CDS	3.3697	2.71398	4.65454	2.79699	2.63803	3.38772	6.80356	-3.43385	-4.08958	-2.14902	-4.00657	-4.16552	-3.41584	-3.22415	-3.86264
TGGCGGCGCGGAGCCGGGCC	GTGGTGGCGGCGCGGAGCCGGGCCAGGCTC	BRAF	NM_004333.4	105	15	1.96	CDS	3.4911	3.91803	2.04374	1.98462	2.82954	0.66544	4.37245	-0.881348	-0.454426	-2.32871	-2.38783	-1.54291	-3.70701	-1.2215	-2.54592
TGGGTAACAATAGCCAGTTG	CCACTGGGTAACAATAGCCAGTTGTGGCTT	BRAF	NM_004333.4	147732	525	68.54	CDS	7.97011	8.33043	8.98402	7.20206	7.41449	7.45309	9.72482	-1.75471	-1.39439	-0.740795	-2.52276	-2.31033	-2.27173	-1.29663	-2.36827
TGGGTGGTGTTCAAAGAACT	GTATTGGGTGGTGTTCAAAGAACTTGGAGA	BRAF	NM_004333.4	124304	294	38.38	CDS	7.09029	7.18567	7.16323	5.66319	6.04714	6.48571	7.7048	-0.614516	-0.519138	-0.541569	-2.04162	-1.65767	-1.2191	-0.558408	-1.63946
TGGTCTCAATGATATGGAGA	AATTTGGTCTCAATGATATGGAGATGGTGA	BRAF	NM_004333.4	147782	541	70.63	CDS	3.3493	2.32221	2.19936	2.22789	1.55347	4.14821	5.97565	-2.62636	-3.65345	-3.77629	-3.74776	-4.42218	-1.82745	-3.35203	-3.33246
TGTAAACAGCACAGCACTCT	ATTCTGTAAACAGCACAGCACTCTGGGATT	BRAF	NM_004333.4	115844	193	25.2	CDS	7.64451	7.0875	6.62992	6.37335	6.04775	6.49871	7.73506	-0.0905432	-0.647561	-1.10514	-1.36171	-1.68731	-1.23635	-0.614413	-1.42846
TGTCCCCGTTGAACAGAGCC	TCCATGTCCCCGTTGAACAGAGCCTGGCCC	BRAF	NM_004333.4	112	17	2.22	CDS	6.72778	5.75371	4.9891	5.3921	5.15648	4.85652	7.40295	-0.675175	-1.64924	-2.41385	-2.01085	-2.24647	-2.54643	-1.57942	-2.26792
TGTGAATATCCTACTCTTCA	GACATGTGAATATCCTACTCTTCATGGGCT	BRAF	NM_004333.4	147706	516	67.36	CDS	7.27463	7.35709	7.82242	6.43409	7.10405	6.78893	8.91474	-1.64011	-1.55765	-1.09231	-2.48065	-1.81069	-2.12581	-1.43002	-2.13905
TGTTAGGGCAGTCTCTGCTA	CAGATGTTAGGGCAGTCTCTGCTAAGGACG	BRAF	NM_004333.4	124346	308	40.21	CDS	7.24608	6.82155	6.96944	5.78284	5.88023	7.17946	8.45786	-1.21178	-1.6363	-1.48842	-2.67502	-2.57763	-1.2784	-1.4455	-2.17701
TGTTTCTAGCTCTGCATCAA	TTTCTGTTTCTAGCTCTGCATCAATGGATA	BRAF	NM_004333.4	89999	116	15.14	CDS	7.90078	8.0388	7.24356	6.9229	6.96573	6.64232	7.69112	0.20966	0.347676	-0.447564	-0.768221	-0.725396	-1.04881	0.0365905	-0.847474
TTACTTACTTGGGGAAAGAG	GCTTTTACTTACTTGGGGAAAGAGTGGTCT	BRAF	NM_004333.4	184945	707	92.3	CDS	5.63403	5.35732	5.87533	4.76757	3.86036	4.08108	7.92224	-2.28821	-2.56492	-2.04691	-3.15467	-4.06188	-3.84116	-2.30001	-3.6859
TTATTCAAACATCAACAACA	TACCTTATTCAAACATCAACAACAGGGACC	BRAF	NM_004333.4	175468	661	86.29	CDS	6.93162	7.62411	6.64554	4.72062	6.52292	6.04875	9.73902	-2.8074	-2.1149	-3.09347	-5.01839	-3.2161	-3.69027	-2.67193	-3.97492
TTATTGGAATCTCTGGGGAA	ACAGTTATTGGAATCTCTGGGGAACGGAAC	BRAF	NM_004333.4	89964	104	13.58	CDS	4.08447	4.46482	5.58976	2.57107	3.14971	4.29183	6.80795	-2.72348	-2.34313	-1.21819	-4.23687	-3.65824	-2.51612	-2.09493	-3.47041
TTCACGTTAGTTAGTGAGCC	GGCTTTCACGTTAGTTAGTGAGCCAGGTAA	BRAF	NM_004333.4	141655	409	53.39	CDS	1.73824	3.20353	2.91592	3.37117	1.7582	1.36177	4.06423	-2.32599	-0.860698	-1.1483	-0.693055	-2.30602	-2.70245	-1.445	-1.90051
TTCAGAGAGAAGAAACCAAT	ATTTTTCAGAGAGAAGAAACCAATTGGTTG	BRAF	NM_004333.4	116715	207	27.02	CDS	5.30184	5.56169	5.10793	4.99312	5.30625	5.60596	7.61779	-2.31596	-2.05611	-2.50986	-2.62468	-2.31155	-2.01183	-2.29398	-2.31602
TTCCTTTCTCGCTGAGGTCC	TGACTTCCTTTCTCGCTGAGGTCCTGGAGA	BRAF	NM_004333.4	141694	422	55.09	CDS	8.51358	8.4521	8.02335	7.25161	7.51437	7.33676	8.61456	-0.100977	-0.162458	-0.591206	-1.36295	-1.10019	-1.2778	-0.284881	-1.24698
TTCTCCAAAAACACCCATCC	GTGCTTCTCCAAAAACACCCATCCAGGCAG	BRAF	NM_004333.4	190131	755	98.56	CDS	3.71002	2.39441	3.02116	4.01034	1.10408	3.29224	7.09828	-3.38825	-4.70387	-4.07712	-3.08793	-5.99419	-3.80604	-4.05641	-4.29606
TTGAAGGCTTGTAACTGCTG	ATTTTTGAAGGCTTGTAACTGCTGAGGTGT	BRAF	NM_004333.4	146737	494	64.49	CDS	5.66851	6.01085	5.41214	4.65452	4.00339	4.65677	7.2328	-1.56429	-1.22196	-1.82067	-2.57828	-3.22942	-2.57604	-1.53564	-2.79458
TTGCTCCGTGCCACATCTGT	GGGGTTGCTCCGTGCCACATCTGTGGGATT	BRAF	NM_004333.4	90079	143	18.67	CDS	9.89128	9.64007	9.94889	10.068	8.86703	8.5207	9.44024	0.451045	0.199839	0.508653	0.627744	-0.573208	-0.919538	0.386512	-0.288334
TTGGAAACCAGCCCGATTCA	CTGTTTGGAAACCAGCCCGATTCAAGGAGG	BRAF	NM_004333.4	190068	734	95.82	CDS	3.4306	2.42034	1.02479	1.78509	3.72246	2.18931	3.9743	-0.543707	-1.55396	-2.94951	-2.18921	-0.251844	-1.78499	-1.68239	-1.40868
TTGGAGTGCATCTAGCTTGC	TTTGTTGGAGTGCATCTAGCTTGCTGGTGT	BRAF	NM_004333.4	89915	88	11.49	CDS	6.57811	6.80641	6.82086	4.77647	6.22013	6.20484	7.40859	-0.830487	-0.602179	-0.587732	-2.63213	-1.18847	-1.20376	-0.673466	-1.67478
TTTCGATGATCTTCATCTGC	TTGATTTCGATGATCTTCATCTGCTGGTCG	BRAF	NM_004333.4	130365	350	45.69	CDS	7.55349	6.70489	7.371	6.30299	6.44771	6.81075	7.89286	-0.33937	-1.18797	-0.52186	-1.58987	-1.44515	-1.08211	-0.683068	-1.37238
TTTGGATTACTTACTCAAGT	TATTTTTGGATTACTTACTCAAGTTGGTCA	BRAF	NM_004333.4	123351	286	37.34	CDS	6.29176	6.44448	7.74184	5.5306	5.88562	5.36085	7.63321	-1.34145	-1.18873	0.108627	-2.10261	-1.74759	-2.27236	-0.807183	-2.04085
TATGGTTTGACTTCTGCTCT	TGGGTATGGTTTGACTTCTGCTCTTGGGCG	BRAF	NM_004333.4	124422	0	0	Non-coding	6.89159	7.71157	7.04801	6.0738	6.47207	6.62248	7.07363	-0.182035	0.637943	-0.0256102	-0.999825	-0.601551	-0.451144	0.143433	-0.684173
CTCTCACTCATTTGTTTCAG	AACTCTCTCACTCATTTGTTTCAGTGGACA	BRAF	NM_004333.4	190168	0	0	Non-coding	9.04905	9.11752	8.99512	7.99376	8.36629	8.64794	9.30394	-0.25489	-0.186429	-0.308827	-1.31018	-0.937659	-0.656004	-0.250049	-0.967948
GCCTGGAAAAATGAAGTCAT	TGGGGCCTGGAAAAATGAAGTCATTGGAAG	BRAF	NM_004333.4	130283	0	0	Non-coding	8.18988	8.03329	7.47543	6.84755	7.22489	7.13976	8.07035	0.119529	-0.0370532	-0.594922	-1.2228	-0.845457	-0.930585	-0.170815	-0.999612
GGCATGGTAAGTATGTAATG	AAGTGGCATGGTAAGTATGTAATGTGGTGA	BRAF	NM_004333.4	143201	0	0	Non-coding	7.17318	7.53139	8.66413	6.07657	7.11775	6.60237	7.65719	-0.484002	-0.125791	1.00694	-1.58061	-0.539432	-1.05481	0.132384	-1.05829
TACAGAATTCAGGATGGGTA	TGTTTACAGAATTCAGGATGGGTATGGTTT	BRAF	NM_004333.4	115874	0	0	Non-coding	6.6903	6.8856	6.94864	5.70132	6.12164	6.86587	7.29031	-0.600004	-0.404705	-0.341668	-1.58899	-1.16867	-0.424441	-0.448792	-1.0607
GCCTCGGACTCTATTGGGTA	ACCCGCCTCGGACTCTATTGGGTATGGTTT	BRAF	NM_004333.4	124404	0	0	Non-coding	7.33611	6.86493	7.08798	5.52016	5.43196	8.83544	7.68661	-0.350495	-0.821679	-0.598624	-2.16644	-2.25465	1.14883	-0.590266	-1.09076
CCACACCTTGCAGGTACCTA	AACTCCACACCTTGCAGGTACCTATGGTAT	BRAF	NM_004333.4	115770	0	0	Non-coding	8.19137	8.27141	7.94288	7.17498	7.40943	7.99226	8.77168	-0.580304	-0.50027	-0.828802	-1.59669	-1.36224	-0.779416	-0.636459	-1.24612
TTTGTGGATGGTAAGAATTG	CCATTTTGTGGATGGTAAGAATTGAGGCTA	BRAF	NM_004333.4	171498	0	0	Non-coding	7.44069	7.36275	7.59087	6.20876	7.00957	6.54002	8.08809	-0.647396	-0.725339	-0.497215	-1.87933	-1.07851	-1.54807	-0.623317	-1.50197
ATCTGAGGTGTAGTAAGTAA	ATATATCTGAGGTGTAGTAAGTAAAGGAAA	BRAF	NM_004333.4	171357	0	0	Non-coding	7.33084	6.91109	6.54533	6.15038	6.44539	5.78776	7.8967	-0.565863	-0.985615	-1.35138	-1.74632	-1.45131	-2.10894	-0.967618	-1.76886
AAACTTCGCAGACAAATTTC	TTTCAAACTTCGCAGACAAATTTCAGGAAG	BRAF	NM_004333.4	170593	0	0	Non-coding	6.14433	5.94538	5.6049	4.71189	5.32432	6.09757	7.34851	-1.20418	-1.40313	-1.74361	-2.63662	-2.02419	-1.25094	-1.45031	-1.97058
ACAAATGAGTGAGAGAGTTC	TGAAACAAATGAGTGAGAGAGTTCAGGAGA	BRAF	NM_004333.4	190187	0	0	Non-coding	4.57352	4.3636	3.22793	1.87231	3.01309	2.16022	4.37082	0.202696	-0.0072209	-1.14289	-2.49851	-1.35773	-2.2106	-0.315805	-2.02228
TTCGCAGACAAATTTCAGGA	AAACTTCGCAGACAAATTTCAGGAAGGATA	BRAF	NM_004333.4	170589	0	0	Non-coding	4.53044	5.11422	4.86776	4.55895	3.90056	3.59643	6.46475	-1.93431	-1.35053	-1.59699	-1.9058	-2.56419	-2.86833	-1.62728	-2.44611
ACTGTCACATTTCTTTGTAC	GTTTACTGTCACATTTCTTTGTACAGGAAA	BRAF	NM_004333.4	147672	0	0	Non-coding	5.13656	5.96444	2.2775	4.92859	4.69885	4.31414	7.09433	-1.95777	-1.12989	-4.81683	-2.16574	-2.39548	-2.78019	-2.63483	-2.44713
AGACGTGGTAAATATTTACC	ACCAAGACGTGGTAAATATTTACCTGGTCC	BRAF	NM_004333.4	175481	0	0	Non-coding	2.41951	2.2478	5.76478	1.49834	0.0673878	0.925342	3.56073	-1.14122	-1.31294	2.20405	-2.06239	-3.49335	-2.63539	-0.0833704	-2.73038
GAGACAAACAGCAAACTGTG	CTTGGAGACAAACAGCAAACTGTGAGGCAA	BRAF	NM_004333.4	124282	0	0	Non-coding	4.66995	6.21645	5.15925	3.95804	4.74885	5.15468	7.43595	-2.766	-1.2195	-2.27671	-3.47791	-2.6871	-2.28127	-2.0874	-2.81543
GTAAAATAAACACCAAGACG	GACGGTAAAATAAACACCAAGACGTGGTAA	BRAF	NM_004333.4	175496	0	0	Non-coding	3.50119	2.70312	2.31291	2.17226	2.68685	2.72142	5.51469	-2.0135	-2.81157	-3.20177	-3.34243	-2.82784	-2.79327	-2.67562	-2.98785
TATCTGGAGAGAGAAAAAAA	AAATTATCTGGAGAGAGAAAAAAAAGGGAA	BRAF	NM_004333.4	184805	0	0	Non-coding	6.57189	6.99986	6.59539	5.98363	6.05846	6.01049	9.04289	-2.471	-2.04303	-2.4475	-3.05927	-2.98444	-3.0324	-2.32051	-3.02537
TTTACAAGACATTTAACGAA	ATAATTTACAAGACATTTAACGAATGGAAC	BRAF	NM_004333.4	147867	0	0	Non-coding	5.02468	5.39035	4.67178	4.64113	4.45122	4.96087	7.76756	-2.74288	-2.37721	-3.09578	-3.12643	-3.31634	-2.80669	-2.73862	-3.08315
TCACTGCCACATCACCTAAA	ATTTTCACTGCCACATCACCTAAAAGGCAA	BRAF	NM_004333.4	146688	0	0	Non-coding	4.92316	4.76322	3.48091	4.30281	4.10168	3.72757	7.16692	-2.24376	-2.4037	-3.68601	-2.86411	-3.06525	-3.43935	-2.77783	-3.12291
GGTAAATATTTACCACGTCT	ACCAGGTAAATATTTACCACGTCTTGGTGT	BRAF	NM_004333.4	175495	0	0	Non-coding	5.9909	5.57587	3.50718	3.32197	3.66561	2.92888	6.43906	-0.448166	-0.863197	-2.93189	-3.1171	-2.77345	-3.51018	-1.41442	-3.13358
ATCTGGAGAGAGAAAAAAAA	AATTATCTGGAGAGAGAAAAAAAAGGGAAA	BRAF	NM_004333.4	184804	0	0	Non-coding	3.16938	6.06243	3.60196	2.38236	4.38908	2.93842	6.42093	-3.25156	-0.358501	-2.81898	-4.03857	-2.03185	-3.48251	-2.14301	-3.18431
ATACATTACTATTTATTTGT	AAATATACATTACTATTTATTTGTAGGACT	BRAF	NM_004333.4	137176	0	0	Non-coding	7.25218	6.93094	8.08891	6.27608	6.24939	7.61912	10.4586	-3.20638	-3.52762	-2.36965	-4.18248	-4.20917	-2.83944	-3.03455	-3.7437
CCCGGCTCTCGGTTATAAGA	GGGCCCCGGCTCTCGGTTATAAGATGGCGG	BRAF	NM_004333.4	60	0	0	Non-coding	5.33871	5.21697	4.66512	3.33218	4.40193	1.32162	7.19846	-1.85974	-1.98149	-2.53334	-3.86628	-2.79653	-5.87683	-2.12485	-4.17988
TTCATGAAGAAATATATCTG	GGTCTTCATGAAGAAATATATCTGAGGTGT	BRAF	NM_004333.4	171372	0	0	Non-coding	5.39359	4.71332	5.51361	3.95056	3.93632	4.65788	8.55162	-3.15803	-3.83831	-3.03801	-4.60107	-4.6153	-3.89374	-3.34478	-4.37004
CAATATATTTATGATACCAT	TTATCAATATATTTATGATACCATAGGTAC	BRAF	NM_004333.4	115765	0	0	Non-coding	5.70345	7.15651	6.98336	3.23663	5.39356	3.40982	8.62592	-2.92247	-1.4694	-1.64256	-5.38929	-3.23236	-5.2161	-2.01148	-4.61258
ATTCCGGAGGAGGTGAGTGC	TGCCATTCCGGAGGAGGTGAGTGCTGGCGC	BRAF	NM_004333.4	205	0	0	Non-coding	2.33658	4.64553	2.90368	2.29199	3.74111	1.43764	7.24384	-4.90727	-2.59832	-4.34017	-4.95186	-3.50273	-5.80621	-3.94858	-4.7536
GGTCTGGTATTCTCGATCTT	AACTGGTCTGGTATTCTCGATCTTAGGATG	MAP2K1	NM_002755.3	56459	0	0	Non-coding	6.56576	11.0943	7.1625	6.40785	10.533	5.46515	6.94592	-0.380163	4.1484	0.216575	-0.538072	3.58705	-1.48077	1.32827	0.522736
TTGACTTGTGCTCCCCACTT	AGTATTGACTTGTGCTCCCCACTTTGGAAC	MAP2K1	NM_002755.3	48200	0	0	Non-coding	7.11781	8.42977	8.74045	6.70331	7.40432	9.82092	7.62543	-0.507624	0.804339	1.11502	-0.922116	-0.22111	2.19549	0.470579	0.350755
CTGCTGGCGTCTAAGTGTTT	CATGCTGCTGGCGTCTAAGTGTTTGGGAAG	MAP2K1	NM_002755.3	103803	0	0	Non-coding	7.46407	7.30732	7.02164	7.82337	6.73419	6.64563	7.18791	0.276163	0.119418	-0.166262	0.635466	-0.45372	-0.542279	0.0764396	-0.120178
CCAGCTCTGCGGAGTAAGTA	GGGACCAGCTCTGCGGAGTAAGTATGGGGC	MAP2K1	NM_002755.3	616	0	0	Non-coding	10.7055	9.07461	8.97853	10.1415	8.68015	8.62728	9.33727	1.36823	-0.262665	-0.358742	0.804239	-0.657121	-0.709992	0.248941	-0.187625
AAAGCATGAACCTGCATGTA	GATAAAAGCATGAACCTGCATGTAAGGAAA	MAP2K1	NM_002755.3	103680	0	0	Non-coding	6.91703	7.12715	7.53988	5.97769	8.42075	6.44279	7.1733	-0.256264	-0.0461457	0.366579	-1.19561	1.24745	-0.730507	0.0213895	-0.226221
TCAACGAGGTAAGTACTGCC	ATAGTCAACGAGGTAAGTACTGCCTGGTTT	MAP2K1	NM_002755.3	100486	0	0	Non-coding	6.95891	5.68727	5.25873	6.88848	5.363	4.4892	6.11245	0.846455	-0.425188	-0.853725	0.776028	-0.749458	-1.62326	-0.144153	-0.532228
CATGGTGAGTCTATTTATTC	AACTCATGGTGAGTCTATTTATTCCGGATT	MAP2K1	NM_002755.3	102961	0	0	Non-coding	9.26221	9.52975	9.1745	8.18321	8.93441	8.61171	9.14664	0.11557	0.383106	0.0278577	-0.963432	-0.212232	-0.534928	0.175511	-0.570198
AGTTGGTCCTGTTCCAAAGT	TCCAAGTTGGTCCTGTTCCAAAGTGGGGAG	MAP2K1	NM_002755.3	48202	0	0	Non-coding	6.4102	6.42516	6.07116	5.36004	6.33034	6.36108	6.6345	-0.224305	-0.209348	-0.563341	-1.27447	-0.304167	-0.273421	-0.332331	-0.617352
CCATTGCTCCAGAGGCTGAG	AAGGCCATTGCTCCAGAGGCTGAGAGGGTG	MAP2K1	NM_002755.3	50094	0	0	Non-coding	9.23826	9.5089	8.73616	8.13518	9.897	8.69591	9.5925	-0.35424	-0.083594	-0.856339	-1.45731	0.304506	-0.896587	-0.431391	-0.683131
GCTGCTGGCGTCTAAGTGTT	CCATGCTGCTGGCGTCTAAGTGTTTGGGAA	MAP2K1	NM_002755.3	103802	0	0	Non-coding	8.00325	7.83771	8.33575	6.85082	7.61152	7.63433	8.07293	-0.0696752	-0.23522	0.262819	-1.22211	-0.461406	-0.438599	-0.0140256	-0.707372
AGCTCTGCGGAGTAAGTATG	GACCAGCTCTGCGGAGTAAGTATGGGGCGG	MAP2K1	NM_002755.3	618	0	0	Non-coding	7.53488	8.15592	7.42901	7.00529	7.32804	7.755	8.34337	-0.808489	-0.187451	-0.914364	-1.33808	-1.01533	-0.588373	-0.636768	-0.980594
GTGAGTTTGCCTTGATTAAC	AAAGGTGAGTTTGCCTTGATTAACAGGTAA	MAP2K1	NM_002755.3	48439	0	0	Non-coding	8.12606	8.06678	8.01794	6.96726	7.2962	7.50054	8.26267	-0.136609	-0.195885	-0.244732	-1.29541	-0.966466	-0.76213	-0.192409	-1.008
CTGCGGAGTAAGTATGGGGC	AGCTCTGCGGAGTAAGTATGGGGCGGGCGG	MAP2K1	NM_002755.3	622	0	0	Non-coding	6.09279	6.28184	5.87964	5.87775	4.07871	6.38669	6.51454	-0.421749	-0.232697	-0.634898	-0.636791	-2.43583	-0.127851	-0.429781	-1.06682
GTTGGTCCTGTTCCAAAGTG	CCAAGTTGGTCCTGTTCCAAAGTGGGGAGC	MAP2K1	NM_002755.3	48201	0	0	Non-coding	7.38502	7.26292	7.79241	6.19638	6.18658	7.56796	7.84908	-0.464059	-0.586162	-0.0566758	-1.6527	-1.6625	-0.281116	-0.368965	-1.19877
CCCCTTAGCTGTGAGTAGCC	GAGGCCCCTTAGCTGTGAGTAGCCTGGTGT	MAP2K1	NM_002755.3	98383	0	0	Non-coding	6.7571	6.75574	6.76003	5.44141	6.42561	5.98651	7.17745	-0.420348	-0.421714	-0.417416	-1.73604	-0.751837	-1.19094	-0.419826	-1.22627
CCTGGAGTCTTTCTGGCTGC	GTCCCCTGGAGTCTTTCTGGCTGCAGGAGA	MAP2K1	NM_002755.3	98173	0	0	Non-coding	7.20141	6.41783	6.95971	5.84926	6.50652	6.33416	7.45808	-0.256669	-1.04025	-0.498373	-1.60882	-0.951559	-1.12392	-0.598431	-1.2281
TCTGCGGAGTAAGTATGGGG	CAGCTCTGCGGAGTAAGTATGGGGCGGGCG	MAP2K1	NM_002755.3	621	0	0	Non-coding	7.57019	7.55808	6.41121	6.51292	6.60199	6.38837	7.75121	-0.181024	-0.193129	-1.34	-1.23829	-1.14922	-1.36284	-0.571383	-1.25012
TAAGTTGGCTCCTTGTTCTC	ATGGTAAGTTGGCTCCTTGTTCTCTGGAAG	MAP2K1	NM_002755.3	102479	0	0	Non-coding	8.08193	8.563	7.39331	6.90931	7.04718	6.77922	8.20943	-0.127505	0.353569	-0.816125	-1.30012	-1.16226	-1.43021	-0.196687	-1.29753
TGGAGGGCTTGACATCTGCA	ATGTTGGAGGGCTTGACATCTGCAGGGAAG	MAP2K1	NM_002755.3	94937	0	0	Non-coding	8.13685	8.01637	7.28775	8.13307	7.77372	7.69028	9.19947	-1.06262	-1.1831	-1.91172	-1.0664	-1.42575	-1.50919	-1.38581	-1.33378
TGTGCTCCCCACTTTGGAAC	GACTTGTGCTCCCCACTTTGGAACAGGACC	MAP2K1	NM_002755.3	48206	0	0	Non-coding	7.24329	6.72598	8.93065	6.21717	6.09537	7.58014	7.98328	-0.739992	-1.2573	0.947372	-1.76611	-1.88791	-0.403142	-0.349974	-1.35239
GTCCAAGATGGGGACACACC	AACAGTCCAAGATGGGGACACACCAGGCTA	MAP2K1	NM_002755.3	98390	0	0	Non-coding	5.62736	5.63304	5.25484	4.09003	5.2541	4.4612	6.0991	-0.471737	-0.466058	-0.844251	-2.00907	-0.845	-1.63789	-0.594015	-1.49732
CAGATGAATTAGCTGGAGAA	TCTCCAGATGAATTAGCTGGAGAAAGGTGG	MAP2K1	NM_002755.3	49925	0	0	Non-coding	4.6053	4.61018	2.11468	4.00213	3.0242	1.96886	4.54788	0.0574166	0.0622964	-2.4332	-0.545755	-1.52368	-2.57902	-0.771164	-1.54948
TTTGTGAATAAATGGTAAGT	AGATTTTGTGAATAAATGGTAAGTTGGCTC	MAP2K1	NM_002755.3	102464	0	0	Non-coding	7.49362	7.58768	7.15848	6.27164	7.07329	6.50546	8.21902	-0.725406	-0.631346	-1.06055	-1.94738	-1.14573	-1.71356	-0.805766	-1.60223
GGAGTTGGAAGCGCGTTACC	CCCCGGAGTTGGAAGCGCGTTACCCGGGTC	MAP2K1	NM_002755.3	519	0	0	Non-coding	7.18381	7.83599	7.3771	6.20698	6.72028	6.90082	8.22173	-1.03792	-0.385739	-0.84463	-2.01474	-1.50144	-1.32091	-0.756095	-1.61237
CGGAGTAAGTATGGGGCGGG	TCTGCGGAGTAAGTATGGGGCGGGCGGTGA	MAP2K1	NM_002755.3	625	0	0	Non-coding	1.47972	1.71312	2.03423	0.766524	0.900965	0.966538	2.61925	-1.13953	-0.906123	-0.585017	-1.85272	-1.71828	-1.65271	-0.876889	-1.74124
AAGTTGGTCCTGTTCCAAAG	CTCCAAGTTGGTCCTGTTCCAAAGTGGGGA	MAP2K1	NM_002755.3	48203	0	0	Non-coding	5.74271	5.23973	4.8365	4.26517	4.38328	5.16722	6.37432	-0.631612	-1.13459	-1.53782	-2.10915	-1.99105	-1.2071	-1.10134	-1.7691
CATTGCTCCAGAGGCTGAGA	AGGCCATTGCTCCAGAGGCTGAGAGGGTGT	MAP2K1	NM_002755.3	50093	0	0	Non-coding	7.82933	7.95494	7.01781	6.62726	6.78618	6.88799	8.60273	-0.773405	-0.64779	-1.58492	-1.97547	-1.81656	-1.71475	-1.00204	-1.83559
CAGCTCTGCGGAGTAAGTAT	GGACCAGCTCTGCGGAGTAAGTATGGGGCG	MAP2K1	NM_002755.3	617	0	0	Non-coding	7.74783	7.79238	7.1662	6.73919	7.37056	7.21022	9.0458	-1.29796	-1.25342	-1.87959	-2.30661	-1.67524	-1.83558	-1.47699	-1.93914
ATGAATTAGCTGGAGAAAGG	CCAGATGAATTAGCTGGAGAAAGGTGGAAG	MAP2K1	NM_002755.3	49922	0	0	Non-coding	6.13211	5.92524	5.04	4.88564	4.89078	5.32213	7.11444	-0.982331	-1.1892	-2.07444	-2.2288	-2.22366	-1.79231	-1.41532	-2.08159
TTGGAGGGCTTGACATCTGC	GATGTTGGAGGGCTTGACATCTGCAGGGAA	MAP2K1	NM_002755.3	94938	0	0	Non-coding	6.46192	6.63425	6.54274	5.74521	6.45118	6.40757	8.38388	-1.92196	-1.74963	-1.84114	-2.63867	-1.9327	-1.97631	-1.83758	-2.18256
GAGTTGGAAGCGCGTTACCC	CCCGGAGTTGGAAGCGCGTTACCCGGGTCC	MAP2K1	NM_002755.3	520	0	0	Non-coding	5.42051	6.43583	5.92149	3.83146	4.98809	5.74428	7.0634	-1.64289	-0.627574	-1.14192	-3.23195	-2.07531	-1.31912	-1.13746	-2.20879
ATTCCAAGGTGAAGGAAACC	GTAAATTCCAAGGTGAAGGAAACCAGGCAG	MAP2K1	NM_002755.3	100493	0	0	Non-coding	5.99315	5.86731	5.67595	4.06715	5.4554	5.29487	7.25905	-1.2659	-1.39175	-1.5831	-3.1919	-1.80365	-1.96418	-1.41358	-2.31991
GTATACGCTTCCAGAGAACA	CAGAGTATACGCTTCCAGAGAACAAGGAGC	MAP2K1	NM_002755.3	102478	0	0	Non-coding	5.74148	5.57818	5.57349	4.22898	4.3423	4.29102	6.65814	-0.916657	-1.07996	-1.08465	-2.42915	-2.31584	-2.36712	-1.02709	-2.3707
CCTGCATGTAAGGAAACGAG	TGAACCTGCATGTAAGGAAACGAGAGGACG	MAP2K1	NM_002755.3	103670	0	0	Non-coding	4.41938	4.82959	4.93413	2.72919	3.74374	5.25159	6.87792	-2.45854	-2.04833	-1.9438	-4.14873	-3.13418	-1.62633	-2.15022	-2.96975
CCTCTCGTTTCCTTACATGC	ACGTCCTCTCGTTTCCTTACATGCAGGTTC	MAP2K1	NM_002755.3	103681	0	0	Non-coding	5.86886	5.6198	5.07279	3.16535	5.15013	4.64975	7.46217	-1.59331	-1.84237	-2.38938	-4.29681	-2.31204	-2.81241	-1.94169	-3.14042
ATCCAATTACCTGTTAATCA	AATAATCCAATTACCTGTTAATCAAGGCAA	MAP2K1	NM_002755.3	48437	0	0	Non-coding	3.96662	5.66608	4.38504	4.07066	3.99325	4.15741	7.36724	-3.40062	-1.70116	-2.9822	-3.29658	-3.37399	-3.20983	-2.69466	-3.29347
AGCTTAAAGGAAGAAAGACA	ATTAAGCTTAAAGGAAGAAAGACAAGGTAA	MAP2K1	NM_002755.3	102887	0	0	Non-coding	4.442	5.94101	3.76007	4.44104	5.38776	3.33171	7.82143	-3.37943	-1.88042	-4.06136	-3.38039	-2.43367	-4.48972	-3.10707	-3.43459
AAAAGGCCTGACATATCTGA	TAATAAAAGGCCTGACATATCTGAGGGAGA	MAP2K1	NM_002755.3	57862	180	45.8	CDS	1.74337	1.3976	0.827184	1.24108	0.0792643	1.31152	5.55064	-3.80728	-4.15305	-4.72346	-4.30956	-5.47138	-4.23913	-4.22793	-4.67336
AAAATTTGTAGCATACGGAA	TTATAAAATTTGTAGCATACGGAATGGACA	MAP2K1	NM_002755.3	100418	301	76.59	CDS	4.03815	4.57331	4.80571	2.76137	4.62106	3.4492	6.26195	-2.2238	-1.68864	-1.45625	-3.50059	-1.64089	-2.81275	-1.78957	-2.65141
AAACATCAGCTCCAGCTCCT	ACCCAAACATCAGCTCCAGCTCCTTGGCAT	MAP2K1	NM_002755.3	98289	270	68.7	CDS	5.32968	4.22307	4.48394	4.48828	3.56125	1.87773	6.40067	-1.07099	-2.1776	-1.91673	-1.91239	-2.83942	-4.52294	-1.72178	-3.09158
AACAACTCAAAAATTGCCAT	ATCCAACAACTCAAAAATTGCCATGGGAGG	MAP2K1	NM_002755.3	100441	309	78.63	CDS	5.27173	4.89408	3.99617	4.51788	3.9986	4.45688	7.05647	-1.78473	-2.16239	-3.06029	-2.53859	-3.05787	-2.59959	-2.3358	-2.73201
AACACTCCACTGGGCAGTTT	ACTGAACACTCCACTGGGCAGTTTTGGAGG	MAP2K1	NM_002755.3	102411	325	82.7	CDS	7.78451	8.15108	7.52998	6.64717	7.22474	7.35673	8.12925	-0.344737	0.0218329	-0.59927	-1.48208	-0.904508	-0.772516	-0.307391	-1.05303
AACATCCTAGTCAACTCCCG	CTCCAACATCCTAGTCAACTCCCGTGGGGA	MAP2K1	NM_002755.3	94970	200	50.89	CDS	5.70617	6.16841	6.31154	4.23154	5.33103	5.78087	8.1304	-2.42424	-1.962	-1.81886	-3.89886	-2.79938	-2.34953	-2.06837	-3.01592
AACTCAAAAATTGCCATGGG	CAACAACTCAAAAATTGCCATGGGAGGTCG	MAP2K1	NM_002755.3	100438	308	78.37	CDS	4.97806	5.356	5.47274	5.10002	5.50658	4.80962	6.86368	-1.88563	-1.50768	-1.39095	-1.76366	-1.3571	-2.05406	-1.59475	-1.72494
AAGATCAGTGAGCTGGGGGC	TGAGAAGATCAGTGAGCTGGGGGCTGGCAA	MAP2K1	NM_002755.3	48355	75	19.08	CDS	7.38088	7.85109	6.69775	6.28852	6.8459	6.48043	7.98811	-0.607233	-0.137025	-1.29036	-1.69959	-1.14221	-1.50769	-0.678206	-1.44983
AAGCACAAGATCATGCACAG	GGAGAAGCACAAGATCATGCACAGAGGTAA	MAP2K1	NM_002755.3	57887	188	47.84	CDS	4.47155	4.65586	3.51259	4.16025	3.98703	4.69685	7.63803	-3.16648	-2.98217	-4.12544	-3.47778	-3.651	-2.94118	-3.4247	-3.35665
AAGGAGCTGGAGCTGATGTT	TGCCAAGGAGCTGGAGCTGATGTTTGGGTG	MAP2K1	NM_002755.3	98302	274	69.72	CDS	7.92315	7.95951	7.60905	8.24657	6.97545	7.35969	8.11868	-0.195533	-0.159171	-0.50963	0.127892	-1.14324	-0.758991	-0.288111	-0.591445
AAGGTCTCCCACAAGCCTTC	GTTCAAGGTCTCCCACAAGCCTTCTGGCCT	MAP2K1	NM_002755.3	48397	89	22.65	CDS	6.64589	6.95197	6.39251	6.17887	6.2331	6.14495	7.53248	-0.88659	-0.580506	-1.13996	-1.3536	-1.29937	-1.38752	-0.86902	-1.34683
AATCCGGAACCAGATCATAA	CCGCAATCCGGAACCAGATCATAAGGGAGC	MAP2K1	NM_002755.3	49973	112	28.5	CDS	7.37188	7.81054	5.75829	6.07331	5.70598	5.83562	8.53285	-1.16096	-0.722302	-2.77456	-2.45954	-2.82687	-2.69722	-1.55261	-2.66121
AATGGACAGCCGACCTCCCA	ACGGAATGGACAGCCGACCTCCCATGGCAA	MAP2K1	NM_002755.3	100436	307	78.12	CDS	6.17534	5.60831	5.73301	5.43732	5.09258	5.84472	8.14325	-1.96791	-2.53494	-2.41024	-2.70593	-3.05067	-2.29853	-2.30437	-2.68504
ACACTTAGACGCCAGCAGCA	CCAAACACTTAGACGCCAGCAGCATGGGTT	MAP2K1	NM_002755.3	103787	390	99.24	CDS	5.35539	5.56	4.33714	4.57645	4.22507	5.93238	7.50197	-2.14658	-1.94197	-3.16483	-2.92552	-3.2769	-1.56959	-2.41779	-2.59067
ACAGAGCTTGATCTCCCCAC	AGTCACAGAGCTTGATCTCCCCACGGGAGT	MAP2K1	NM_002755.3	94975	202	51.4	CDS	4.77197	4.79192	10.6505	4.22665	4.49565	5.28513	7.40112	-2.62915	-2.6092	3.2494	-3.17447	-2.90547	-2.11599	-0.662985	-2.73198
ACAGCTAAGGGGCCTCCCGG	ACTCACAGCTAAGGGGCCTCCCGGGGGTCC	MAP2K1	NM_002755.3	98361	294	74.81	CDS	6.43447	6.67282	6.44207	4.94555	5.73866	6.87308	7.2151	-0.780638	-0.542284	-0.773036	-2.26955	-1.47644	-0.34202	-0.698653	-1.36267
ACATCCTAGTCAACTCCCGT	TCCAACATCCTAGTCAACTCCCGTGGGGAG	MAP2K1	NM_002755.3	94971	201	51.15	CDS	4.1355	3.979	4.56158	3.88632	4.1635	2.5755	7.05318	-2.91768	-3.07418	-2.4916	-3.16686	-2.88968	-4.47767	-2.82782	-3.5114
ACCAGGCTACTCACAGCTAA	ACACACCAGGCTACTCACAGCTAAGGGGCC	MAP2K1	NM_002755.3	98373	298	75.83	CDS	7.31302	7.62883	7.24564	7.39397	7.0126	7.21413	8.08994	-0.776914	-0.461107	-0.844297	-0.695962	-1.07734	-0.875803	-0.694106	-0.883034
ACGGGAGTTGACTAGGATGT	CCCCACGGGAGTTGACTAGGATGTTGGAGG	MAP2K1	NM_002755.3	94957	196	49.87	CDS	5.85826	6.1816	5.30181	5.13144	5.84761	5.66675	7.21549	-1.35722	-1.03389	-1.91368	-2.08405	-1.36788	-1.54874	-1.43493	-1.66689
ACTCTGTGCAGTCAGACATC	CATTACTCTGTGCAGTCAGACATCTGGAGC	MAP2K1	NM_002755.3	98216	246	62.6	CDS	8.81877	8.98566	8.9964	7.64098	8.18739	8.52239	8.11013	0.708646	0.87553	0.886277	-0.469144	0.0772592	0.412257	0.823484	0.00679073
ACTGCAGAGCCGTCGGGGGC	GTTAACTGCAGAGCCGTCGGGGGCCGGGTT	MAP2K1	NM_002755.3	574	15	3.82	CDS	6.12538	6.67979	6.49761	5.34317	6.29016	6.11355	6.74797	-0.622591	-0.0681853	-0.250362	-1.4048	-0.457816	-0.634425	-0.313713	-0.832349
ACTGTCTCTGGTAGAGATGG	TGGGACTGTCTCTGGTAGAGATGGCGGTTG	MAP2K1	NM_002755.3	98247	256	65.14	CDS	7.05156	7.47477	8.62522	6.99087	6.92617	7.40168	10.0163	-2.96471	-2.5415	-1.39105	-3.02541	-3.09011	-2.61459	-2.29909	-2.91003
ACTTTGGAACAGGACCAACT	CCCCACTTTGGAACAGGACCAACTTGGAGG	MAP2K1	NM_002755.3	48216	29	7.38	CDS	4.55157	3.87315	5.35574	4.48988	3.56177	4.14312	5.67923	-1.12766	-1.80608	-0.323493	-1.18935	-2.11746	-1.53612	-1.08574	-1.61431
AGATCAAGCTCTGTGACTTT	GGGGAGATCAAGCTCTGTGACTTTGGGGTC	MAP2K1	NM_002755.3	94995	209	53.18	CDS	8.90359	8.88669	8.30866	7.97228	7.79243	8.273	8.59429	0.309299	0.292403	-0.285635	-0.622016	-0.801859	-0.321289	0.105356	-0.581721
AGCACACCAACCCATGCTGC	GCCCAGCACACCAACCCATGCTGCTGGCGT	MAP2K1	NM_002755.3	103787	390	99.24	CDS	7.55216	7.67805	7.29026	6.34563	6.80073	7.46629	9.36231	-1.81015	-1.68427	-2.07206	-3.01669	-2.56158	-1.89602	-1.85549	-2.49143
AGCAGATTTGAAGCAACTCA	AGAGAGCAGATTTGAAGCAACTCATGGTGA	MAP2K1	NM_002755.3	102943	355	90.33	CDS	5.00977	4.35741	2.96041	3.85592	3.04404	2.02562	7.28056	-2.27079	-2.92315	-4.32015	-3.42463	-4.23652	-5.25494	-3.17136	-4.30536
AGCAGCATGGGTTGGTGTGC	CGCCAGCAGCATGGGTTGGTGTGCTGGGCT	MAP2K1	NM_002755.3	103774	386	98.22	CDS	7.88028	8.35269	8.93918	6.51648	7.29912	7.62031	8.59881	-0.718537	-0.246121	0.340368	-2.08234	-1.2997	-0.9785	-0.208097	-1.45351
AGCTCCAGCTCCTTGGCATC	CATCAGCTCCAGCTCCTTGGCATCTGGAGG	MAP2K1	NM_002755.3	98282	268	68.19	CDS	9.33471	9.33767	8.87617	8.04842	8.59942	8.69441	9.20215	0.132559	0.135522	-0.325979	-1.15373	-0.60273	-0.507737	-0.0192994	-0.754733
AGCTCCTTGGCATCTGGAGG	CTCCAGCTCCTTGGCATCTGGAGGAGGGAT	MAP2K1	NM_002755.3	98276	266	67.68	CDS	7.83922	7.79085	6.73106	6.51712	6.46184	5.94621	7.93077	-0.0915481	-0.139921	-1.19971	-1.41365	-1.46894	-1.98457	-0.47706	-1.62238
AGGAGCTGGAGCTGATGTTT	GCCAAGGAGCTGGAGCTGATGTTTGGGTGC	MAP2K1	NM_002755.3	98303	275	69.97	CDS	8.6928	8.82381	8.5848	7.44491	8.40021	8.47444	8.81541	-0.12261	0.00840523	-0.230606	-1.37049	-0.4152	-0.340966	-0.114937	-0.708886
AGGGGCCTCCCGGGGGTCCT	GCTAAGGGGCCTCCCGGGGGTCCTTGGCCT	MAP2K1	NM_002755.3	98354	292	74.3	CDS	5.52633	6.40931	5.94629	4.77282	5.21298	5.00487	5.66005	-0.133717	0.749257	0.286236	-0.887233	-0.447076	-0.655179	0.300592	-0.663162
AGTGAGCTGGGGGCTGGCAA	GATCAGTGAGCTGGGGGCTGGCAATGGCGG	MAP2K1	NM_002755.3	48361	77	19.59	CDS	7.21196	6.47063	6.19031	5.16384	5.19696	6.19218	7.81298	-0.601024	-1.34235	-1.62267	-2.64914	-2.61602	-1.6208	-1.18868	-2.29532
AGTTAACGGGACCAGCTCTG	CTGCAGTTAACGGGACCAGCTCTGCGGAGT	MAP2K1	NM_002755.3	605	25	6.36	CDS	3.38991	2.02059	6.1956	2.30574	5.46606	1.26154	4.57797	-1.18807	-2.55738	1.61763	-2.27224	0.888082	-3.31643	-0.709274	-1.56686
ATCTTAGGATGGAGGTTCTC	CTCGATCTTAGGATGGAGGTTCTCTGGATC	MAP2K1	NM_002755.3	56474	150	38.17	CDS	8.23811	8.91524	8.51385	7.58779	7.96431	8.26195	8.61177	-0.373663	0.303465	-0.0979202	-1.02398	-0.647458	-0.34982	-0.0560395	-0.673753
ATGATCTGGTTCCGGATTGC	CCTTATGATCTGGTTCCGGATTGCGGGTTT	MAP2K1	NM_002755.3	49957	107	27.23	CDS	8.76198	13.5511	8.71767	7.61779	8.29488	8.17586	9.03485	-0.272865	4.51623	-0.317179	-1.41706	-0.739967	-0.85899	1.30873	-1.00534
ATGCGGCTGAGACCCCACCC	GGAGATGCGGCTGAGACCCCACCCAGGCCA	MAP2K1	NM_002755.3	98342	288	73.28	CDS	6.31324	6.05982	6.3229	4.75184	5.31548	5.13693	6.64732	-0.334076	-0.587493	-0.324418	-1.89547	-1.33183	-1.51039	-0.415329	-1.57923
ATGGGCGTCGGCTTCTTCTT	CTGGATGGGCGTCGGCTTCTTCTTGGGCAT	MAP2K1	NM_002755.3	541	4	1.02	CDS	8.56745	7.97736	9.0681	7.10008	7.08911	7.72955	8.52554	0.0419044	-0.548186	0.542557	-1.42547	-1.43643	-0.795992	0.0120919	-1.2193
ATGTTTGGGTGCCAGGTGGA	GCTGATGTTTGGGTGCCAGGTGGAAGGAGA	MAP2K1	NM_002755.3	98317	279	70.99	CDS	5.72318	5.40716	4.77817	4.90411	3.51983	5.52522	5.61225	0.110935	-0.205082	-0.834079	-0.708138	-2.09242	-0.0870252	-0.309409	-0.962526
CAAAAATTGCCATGGGAGGT	AACTCAAAAATTGCCATGGGAGGTCGGCTG	MAP2K1	NM_002755.3	100434	306	77.86	CDS	5.64299	6.38152	5.819	5.41668	5.63591	5.19325	6.01366	-0.370668	0.367858	-0.19466	-0.596985	-0.377748	-0.820415	-0.0658233	-0.598383
CAACAACTCAAAAATTGCCA	AATCCAACAACTCAAAAATTGCCATGGGAG	MAP2K1	NM_002755.3	100442	309	78.63	CDS	6.38638	6.86331	6.54677	4.95075	5.62369	4.98805	8.21316	-1.82678	-1.34984	-1.66639	-3.2624	-2.58946	-3.22511	-1.61434	-3.02566
CAAGCCTTCTGGCCTGGTCA	CCCACAAGCCTTCTGGCCTGGTCATGGCCA	MAP2K1	NM_002755.3	48408	93	23.66	CDS	8.01677	8.3255	7.83254	6.76004	7.44654	8.48038	8.56742	-0.550653	-0.241926	-0.734877	-1.80738	-1.12088	-0.0870397	-0.509152	-1.0051
CAATCCGGAACCAGATCATA	CCCGCAATCCGGAACCAGATCATAAGGGAG	MAP2K1	NM_002755.3	49972	112	28.5	CDS	11.9365	8.55592	7.36639	6.72806	7.26999	6.96342	8.32822	3.60831	0.227696	-0.96183	-1.60016	-1.05823	-1.3648	0.958059	-1.34106
CAATGGCGGTGTGGTGTTCA	CTGGCAATGGCGGTGTGGTGTTCAAGGTCT	MAP2K1	NM_002755.3	48378	83	21.12	CDS	8.175	8.44632	7.99983	7.44243	7.76577	7.86982	8.48946	-0.314462	-0.0431373	-0.489623	-1.04703	-0.723683	-0.619641	-0.282407	-0.796783
CACAGAGCTTGATCTCCCCA	AAGTCACAGAGCTTGATCTCCCCACGGGAG	MAP2K1	NM_002755.3	94976	202	51.4	CDS	7.27205	6.80515	6.47714	5.87411	6.7197	6.10463	8.7351	-1.46305	-1.92995	-2.25796	-2.86099	-2.0154	-2.63047	-1.88365	-2.50228
CACAGCTAAGGGGCCTCCCG	TACTCACAGCTAAGGGGCCTCCCGGGGGTC	MAP2K1	NM_002755.3	98362	294	74.81	CDS	15.7042	7.65611	7.75345	7.1887	7.34522	8.06696	7.72195	7.98225	-0.0658386	0.0315009	-0.533246	-0.376731	0.345008	2.6493	-0.188323
CACCAGGCTACTCACAGCTA	GACACACCAGGCTACTCACAGCTAAGGGGC	MAP2K1	NM_002755.3	98374	298	75.83	CDS	7.14754	6.3149	6.62229	5.35906	6.045	6.66189	7.43208	-0.284541	-1.11718	-0.809783	-2.07302	-1.38708	-0.770185	-0.737167	-1.4101
CACCCAGGCCAAGGACCCCC	ACCCCACCCAGGCCAAGGACCCCCGGGAGG	MAP2K1	NM_002755.3	98357	293	74.55	CDS	4.85732	5.24822	3.88781	3.08281	5.14886	2.91035	6.58447	-1.72715	-1.33624	-2.69666	-3.50166	-1.4356	-3.67412	-1.92002	-2.87046
CACTTAGACGCCAGCAGCAT	CAAACACTTAGACGCCAGCAGCATGGGTTG	MAP2K1	NM_002755.3	103786	390	99.24	CDS	5.99577	6.38082	3.51442	6.23532	5.87044	5.04081	7.61257	-1.6168	-1.23175	-4.09815	-1.37725	-1.74212	-2.57176	-2.31557	-1.89705
CAGCCGCATCTCCTTCCACC	GTCTCAGCCGCATCTCCTTCCACCTGGCAC	MAP2K1	NM_002755.3	98317	279	70.99	CDS	1.42862	3.06383	2.29111	2.57141	3.20793	2.84062	5.91486	-4.48623	-2.85103	-3.62375	-3.34345	-2.70693	-3.07424	-3.65367	-3.04154
CAGCTGAACCCGGCCCCCGA	CATCCAGCTGAACCCGGCCCCCGACGGCTC	MAP2K1	NM_002755.3	576	15	3.82	CDS	5.91543	4.77481	6.34855	4.38019	5.60155	5.18083	6.85113	-0.935695	-2.07631	-0.502577	-2.47094	-1.24957	-1.6703	-1.17153	-1.79694
CAGTATCTGCATGGAGCACA	AGATCAGTATCTGCATGGAGCACATGGTAT	MAP2K1	NM_002755.3	50072	145	36.9	CDS	6.78222	7.06678	6.88461	5.74706	5.86481	6.34828	7.45343	-0.671208	-0.386646	-0.568822	-1.70637	-1.58862	-1.10515	-0.542225	-1.46671
CAGTCAGACATCTGGAGCAT	TGTGCAGTCAGACATCTGGAGCATGGGACT	MAP2K1	NM_002755.3	98224	248	63.1	CDS	2.41726	4.55731	2.94476	0.907211	3.35888	2.63675	6.69468	-4.27741	-2.13737	-3.74992	-5.78747	-3.33579	-4.05793	-3.38823	-4.39373
CATCCCTCCTCCAGATGCCA	ATCCCATCCCTCCTCCAGATGCCAAGGAGC	MAP2K1	NM_002755.3	98283	268	68.19	CDS	5.30072	6.82287	5.95107	5.27272	9.43611	6.31419	8.05304	-2.75231	-1.23017	-2.10197	-2.78031	1.38308	-1.73885	-2.02815	-1.04536
CATCCTAGTCAACTCCCGTG	CCAACATCCTAGTCAACTCCCGTGGGGAGA	MAP2K1	NM_002755.3	94972	201	51.15	CDS	4.62507	4.71258	5.64088	4.71532	4.35672	2.81243	7.24914	-2.62407	-2.53656	-1.60826	-2.53382	-2.89242	-4.43672	-2.2563	-3.28765
CATGGGTTGGTGTGCTGGGC	GCAGCATGGGTTGGTGTGCTGGGCTGGTTA	MAP2K1	NM_002755.3	103769	384	97.71	CDS	7.01664	5.17248	5.60835	4.93795	5.27164	4.9936	6.39257	0.624079	-1.22009	-0.784218	-1.45462	-1.12092	-1.39897	-0.460075	-1.32484
CCAACTCCTTCGTGGGCACA	ATGGCCAACTCCTTCGTGGGCACAAGGTCC	MAP2K1	NM_002755.3	95046	226	57.51	CDS	8.58913	8.60104	8.8277	7.30243	7.78382	8.22683	8.33726	0.251876	0.263789	0.490442	-1.03483	-0.553431	-0.110423	0.335369	-0.566228
CCACCCAGGCCAAGGACCCC	GACCCCACCCAGGCCAAGGACCCCCGGGAG	MAP2K1	NM_002755.3	98356	292	74.3	CDS	5.38857	5.54729	4.71149	4.79143	3.86121	4.13788	6.28768	-0.899112	-0.74039	-1.57619	-1.49624	-2.42647	-2.1498	-1.0719	-2.02417
CCAGATCATAAGGGAGCTGC	GGAACCAGATCATAAGGGAGCTGCAGGTTC	MAP2K1	NM_002755.3	49982	115	29.26	CDS	7.67292	8.51147	6.77307	6.12518	6.11811	6.66827	7.9573	-0.284374	0.554177	-1.18422	-1.83211	-1.83918	-1.28903	-0.304807	-1.65344
CCAGGCCAAGGACCCCCGGG	CCACCCAGGCCAAGGACCCCCGGGAGGCCC	MAP2K1	NM_002755.3	98360	294	74.81	CDS	7.13569	7.12931	6.78008	6.24073	6.21806	6.60834	7.02369	0.112003	0.10562	-0.243606	-0.78296	-0.80563	-0.415341	-0.00866086	-0.667977
CCAGGCTACTCACAGCTAAG	CACACCAGGCTACTCACAGCTAAGGGGCCT	MAP2K1	NM_002755.3	98372	298	75.83	CDS	8.51021	9.0259	8.46823	7.22804	8.64254	8.28208	9.5294	-1.0192	-0.503498	-1.06117	-2.30136	-0.886859	-1.24732	-0.861288	-1.47852
CCATACTTACTCCGCAGAGC	CGCCCCATACTTACTCCGCAGAGCTGGTCC	MAP2K1	NM_002755.3	605	25	6.36	CDS	4.59731	4.15506	2.93478	3.78901	1.68737	3.42285	6.74297	-2.14566	-2.58792	-3.80819	-2.95397	-5.0556	-3.32012	-2.84725	-3.77656
CCATAGAAGCCCACGATGTA	CGCACCATAGAAGCCCACGATGTACGGAGA	MAP2K1	NM_002755.3	50014	126	32.06	CDS	6.60228	7.16808	6.73964	5.85464	6.10321	5.83692	6.7098	-0.107518	0.458277	0.0298417	-0.85516	-0.606589	-0.872879	0.126867	-0.778209
CCCGACGGCTCTGCAGTTAA	GGCCCCCGACGGCTCTGCAGTTAACGGGAC	MAP2K1	NM_002755.3	591	20	5.09	CDS	8.63095	8.74109	8.29478	7.94744	7.21103	7.96181	8.03509	0.595864	0.706002	0.259692	-0.087645	-0.824054	-0.0732737	0.520519	-0.328324
CCCGTTAACTGCAGAGCCGT	TGGTCCCGTTAACTGCAGAGCCGTCGGGGG	MAP2K1	NM_002755.3	581	17	4.33	CDS	4.98832	4.54515	2.74591	3.82408	4.03303	0.948872	6.40121	-1.41289	-1.85605	-3.6553	-2.57712	-2.36818	-5.45233	-2.30808	-3.46588
CCGACGGCTCTGCAGTTAAC	GCCCCCGACGGCTCTGCAGTTAACGGGACC	MAP2K1	NM_002755.3	592	21	5.34	CDS	6.94349	6.82374	7.14536	6.01374	6.72937	5.4165	6.98858	-0.0450914	-0.164833	0.156783	-0.974839	-0.259212	-1.57207	-0.0177139	-0.935374
CCGGGGGTCCTTGGCCTGGG	CCTCCCGGGGGTCCTTGGCCTGGGTGGGGT	MAP2K1	NM_002755.3	98345	289	73.54	CDS	5.24412	5.15945	3.3419	4.43729	4.39399	4.83482	5.53753	-0.293408	-0.378072	-2.19563	-1.10023	-1.14354	-0.702707	-0.955702	-0.982159
CCGTACATCGTGGGCTTCTA	CTCTCCGTACATCGTGGGCTTCTATGGTGC	MAP2K1	NM_002755.3	50025	129	32.82	CDS	8.07501	8.0191	8.06214	6.88662	7.32453	7.52356	8.19929	-0.124281	-0.180191	-0.137154	-1.31267	-0.874765	-0.675735	-0.147209	-0.954392
CCGTTAACTGCAGAGCCGTC	GGTCCCGTTAACTGCAGAGCCGTCGGGGGC	MAP2K1	NM_002755.3	580	17	4.33	CDS	5.24538	5.78274	5.1703	3.99368	5.32887	4.91476	6.75704	-1.51166	-0.974302	-1.58675	-2.76336	-1.42817	-1.84229	-1.35757	-2.01127
CCTCCCGGGGGTCCTTGGCC	GGGGCCTCCCGGGGGTCCTTGGCCTGGGTG	MAP2K1	NM_002755.3	98349	290	73.79	CDS	6.45468	6.52047	6.68786	5.64198	6.48944	6.54758	7.2058	-0.751121	-0.685333	-0.517939	-1.56382	-0.716369	-0.658228	-0.651464	-0.979472
CCTCCTCCAAAACTGCCCAG	GCAGCCTCCTCCAAAACTGCCCAGTGGAGT	MAP2K1	NM_002755.3	102416	326	82.95	CDS	5.54496	4.45335	5.52693	3.90739	5.32862	3.95074	7.34044	-1.79548	-2.88709	-1.81351	-3.43305	-2.01182	-3.3897	-2.16536	-2.94486
CCTGCAGCCAGAAAGACTCC	CTCTCCTGCAGCCAGAAAGACTCCAGGGGA	MAP2K1	NM_002755.3	98184	235	59.8	CDS	5.58752	5.77768	3.53462	5.18479	5.09285	2.40194	6.59467	-1.00715	-0.816993	-3.06005	-1.40988	-1.50182	-4.19273	-1.62807	-2.36814
CCTGCAGCTCCCTTATGATC	AGAACCTGCAGCTCCCTTATGATCTGGTTC	MAP2K1	NM_002755.3	49971	111	28.24	CDS	8.68559	8.22901	7.25524	3.42614	1.95984	3.2453	4.92847	3.75712	3.30055	2.32678	-1.50233	-2.96863	-1.68316	3.12815	-2.05137
CCTTGTGCCCACGAAGGAGT	AGGACCTTGTGCCCACGAAGGAGTTGGCCA	MAP2K1	NM_002755.3	95035	222	56.49	CDS	5.8162	6.60285	6.18084	5.70778	4.98943	6.24612	6.57526	-0.759057	0.0275962	-0.394416	-0.867478	-1.58582	-0.329138	-0.375292	-0.927479
CCTTTCCTCTAGGTAATAAA	ATTCCCTTTCCTCTAGGTAATAAAAGGCCT	MAP2K1	NM_002755.3	57845	174	44.27	CDS	7.62651	7.51128	6.32399	6.4951	6.6903	6.34232	8.05287	-0.426357	-0.541596	-1.72888	-1.55777	-1.36257	-1.71056	-0.898945	-1.54363
CGGCTTCTTCTTGGGCATTT	GCGTCGGCTTCTTCTTGGGCATTTTGGACC	MAP2K1	NM_002755.3	533	1	0.25	CDS	8.30385	8.63139	9.1941	7.13096	7.54069	8.51234	7.89215	0.411706	0.739243	1.30195	-0.761188	-0.35146	0.620192	0.817634	-0.164152
CGGGCAGCTCATCGACTCCA	TCAGCGGGCAGCTCATCGACTCCATGGCCA	MAP2K1	NM_002755.3	95023	218	55.47	CDS	6.92985	6.47268	6.70058	4.89131	5.86998	6.46505	7.51743	-0.587578	-1.04475	-0.816846	-2.62611	-1.64744	-1.05237	-0.816391	-1.77531
CGGGGGTCCTTGGCCTGGGT	CTCCCGGGGGTCCTTGGCCTGGGTGGGGTC	MAP2K1	NM_002755.3	98344	288	73.28	CDS	6.18009	5.33666	6.592	4.78661	3.31314	6.13668	5.80946	0.370632	-0.472803	0.782538	-1.02285	-2.49632	0.327218	0.226789	-1.06398
CGTCGGGGGCCGGGTTCAGC	GAGCCGTCGGGGGCCGGGTTCAGCTGGATG	MAP2K1	NM_002755.3	564	11	2.8	CDS	7.08932	7.13214	6.42306	6.34637	5.9083	6.13248	7.89047	-0.801157	-0.758329	-1.46741	-1.5441	-1.98217	-1.75799	-1.00897	-1.76142
CGTTAACTGCAGAGCCGTCG	GTCCCGTTAACTGCAGAGCCGTCGGGGGCC	MAP2K1	NM_002755.3	579	16	4.07	CDS	5.86339	5.68968	4.65602	5.036	4.89821	5.98343	7.47961	-1.61622	-1.78993	-2.8236	-2.44361	-2.58141	-1.49618	-2.07658	-2.17373
CTCACAGCTAAGGGGCCTCC	GCTACTCACAGCTAAGGGGCCTCCCGGGGG	MAP2K1	NM_002755.3	98364	295	75.06	CDS	6.98167	7.40098	8.0619	5.67947	6.45124	6.50161	7.05803	-0.0763639	0.342946	1.00387	-1.37856	-0.606791	-0.556423	0.423484	-0.847259
CTCCATGGCCAACTCCTTCG	TCGACTCCATGGCCAACTCCTTCGTGGGCA	MAP2K1	NM_002755.3	95038	223	56.74	CDS	8.54749	8.6751	8.9354	7.59896	7.89094	8.32404	8.86964	-0.322148	-0.194538	0.0657608	-1.27068	-0.978697	-0.545598	-0.150309	-0.931658
CTCCCACAAGCCTTCTGGCC	AGGTCTCCCACAAGCCTTCTGGCCTGGTCA	MAP2K1	NM_002755.3	48402	91	23.16	CDS	5.68903	6.48402	8.71365	5.7305	5.58652	6.35334	6.24653	-0.557502	0.23749	2.46712	-0.516033	-0.660007	0.106811	0.715702	-0.35641
CTCCCGGGGGTCCTTGGCCT	GGGCCTCCCGGGGGTCCTTGGCCTGGGTGG	MAP2K1	NM_002755.3	98348	290	73.79	CDS	7.40911	6.99854	7.02049	7.03134	6.46548	6.99598	7.89195	-0.482841	-0.89341	-0.871465	-0.860608	-1.42647	-0.895974	-0.749239	-1.06102
CTCCTCCAGCTTCTTCTGCA	CTAGCTCCTCCAGCTTCTTCTGCAAGGCCT	MAP2K1	NM_002755.3	48231	34	8.65	CDS	9.38544	9.77816	9.14242	8.58022	9.13088	9.23869	10.3158	-0.930341	-0.537618	-1.17336	-1.73556	-1.1849	-1.07709	-0.880438	-1.33252
CTCTGGTAGAGATGGCGGTT	CTGTCTCTGGTAGAGATGGCGGTTGGGAGG	MAP2K1	NM_002755.3	98252	258	65.65	CDS	7.43416	7.0655	6.74065	6.59634	6.968	6.68342	6.84077	0.593391	0.224738	-0.100113	-0.244426	0.127234	-0.15734	0.239339	-0.091511
CTCTGTGACTTTGGGGTCAG	CAAGCTCTGTGACTTTGGGGTCAGCGGGCA	MAP2K1	NM_002755.3	95003	211	53.69	CDS	13.4651	9.63778	8.39054	7.43668	7.76965	8.07553	8.29998	5.16516	1.3378	0.0905529	-0.863302	-0.530336	-0.224449	2.19784	-0.539362
CTGAGACCCCACCCAGGCCA	GCGGCTGAGACCCCACCCAGGCCAAGGACC	MAP2K1	NM_002755.3	98348	290	73.79	CDS	8.30163	8.46135	8.61152	7.1336	7.75475	7.60668	8.36297	-0.0613365	0.0983895	0.248558	-1.22937	-0.608213	-0.756289	0.0952036	-0.864624
CTGCAGAGCCGTCGGGGGCC	TTAACTGCAGAGCCGTCGGGGGCCGGGTTC	MAP2K1	NM_002755.3	573	14	3.56	CDS	4.99995	5.97915	5.06501	3.91385	5.41241	4.98762	5.71166	-0.711714	0.26749	-0.646652	-1.79781	-0.299246	-0.724041	-0.363626	-0.940365
CTGCAGCCAGAAAGACTCCA	TCTCCTGCAGCCAGAAAGACTCCAGGGGAC	MAP2K1	NM_002755.3	98185	235	59.8	CDS	7.4081	6.84503	8.70223	5.96272	6.6955	7.08547	9.08651	-1.67841	-2.24148	-0.384279	-3.12379	-2.39101	-2.00104	-1.43472	-2.50528
CTGGAGCATGGGACTGTCTC	ACATCTGGAGCATGGGACTGTCTCTGGTAG	MAP2K1	NM_002755.3	98235	252	64.12	CDS	8.7381	8.55111	8.32928	7.40804	7.67015	7.74584	9.20999	-0.471894	-0.658883	-0.880715	-1.80196	-1.53984	-1.46416	-0.670497	-1.60199
CTGGCCATGACCAGGCCAGA	CTTTCTGGCCATGACCAGGCCAGAAGGCTT	MAP2K1	NM_002755.3	48401	91	23.16	CDS	5.35999	6.2156	7.83957	5.07164	6.60343	7.2418	6.25963	-0.89964	-0.0440315	1.57994	-1.18799	0.3438	0.982172	0.212089	0.0459956
CTTACCCAGAAGCAGAAGGT	CTTTCTTACCCAGAAGCAGAAGGTGGGAGA	MAP2K1	NM_002755.3	48307	59	15.01	CDS	17.037	15.7606	15.2874	11.3582	15.9725	13.1053	7.33862	9.69835	8.42202	7.94879	4.01962	8.63391	5.76672	8.68972	6.14008
CTTCAAATCTGCTCTCTCTG	GTTGCTTCAAATCTGCTCTCTCTGCGGGGT	MAP2K1	NM_002755.3	102922	348	88.55	CDS	8.85	8.95743	8.44751	7.42176	7.84986	8.19666	9.12905	-0.279054	-0.171625	-0.681542	-1.70729	-1.27919	-0.932396	-0.377407	-1.30629
CTTCTGCAAGGCCTCCAAGT	GCTTCTTCTGCAAGGCCTCCAAGTTGGTCC	MAP2K1	NM_002755.3	48219	30	7.63	CDS	6.76668	6.28556	5.55448	5.1348	5.74363	6.07203	6.61858	0.148095	-0.333017	-1.0641	-1.48378	-0.874952	-0.546549	-0.41634	-0.968428
CTTCTGCTTCTGGGTAAGAA	CCACCTTCTGCTTCTGGGTAAGAAAGGCCT	MAP2K1	NM_002755.3	48291	54	13.74	CDS	5.08491	5.78756	6.20126	4.74341	5.70801	5.36891	6.68549	-1.60058	-0.897927	-0.484231	-1.94208	-0.977482	-1.31659	-0.994245	-1.41205
CTTGGCATCTGGAGGAGGGA	GCTCCTTGGCATCTGGAGGAGGGATGGGAT	MAP2K1	NM_002755.3	98271	264	67.18	CDS	6.42925	6.72266	5.98646	5.74416	5.77418	5.79054	7.50469	-1.07544	-0.782028	-1.51824	-1.76053	-1.73051	-1.71415	-1.12523	-1.73506
CTTTCTCCAGCTAATTCATC	CCACCTTTCTCCAGCTAATTCATCTGGAGA	MAP2K1	NM_002755.3	49937	100	25.45	CDS	5.98234	9.26173	5.644	5.50067	6.00721	4.57019	7.46211	-1.47977	1.79961	-1.81811	-1.96145	-1.45491	-2.89192	-0.499425	-2.10276
CTTTCTTACCCAGAAGCAGA	AGGCCTTTCTTACCCAGAAGCAGAAGGTGG	MAP2K1	NM_002755.3	48303	58	14.76	CDS	8.81171	15.9596	13.6759	6.26973	8.34771	6.6469	6.98367	1.82804	8.97594	6.69228	-0.713936	1.36405	-0.336763	5.83209	0.104449
CTTTGAGAAGATCAGTGAGC	ACGACTTTGAGAAGATCAGTGAGCTGGGGG	MAP2K1	NM_002755.3	48348	73	18.58	CDS	7.1975	6.9647	6.09271	5.61549	5.34407	6.22777	7.64481	-0.447306	-0.68011	-1.5521	-2.02931	-2.30074	-1.41703	-0.893171	-1.9157
GAATTCTTCCAGCTTTCTTC	TCAGGAATTCTTCCAGCTTTCTTCAGGACT	MAP2K1	NM_002755.3	56493	156	39.69	CDS	6.47204	7.37517	6.12532	6.32277	6.2856	6.05617	8.44532	-1.97328	-1.07015	-2.32	-2.12255	-2.15972	-2.38915	-1.78781	-2.22381
GACCAGGCCAGAAGGCTTGT	CCATGACCAGGCCAGAAGGCTTGTGGGAGA	MAP2K1	NM_002755.3	48393	88	22.39	CDS	7.00888	7.95053	6.89513	5.23936	6.36561	6.07179	7.19558	-0.186697	0.754947	-0.300451	-1.95622	-0.829968	-1.12379	0.0892661	-1.30333
GACGCCCATCCAGCTGAACC	AGCCGACGCCCATCCAGCTGAACCCGGCCC	MAP2K1	NM_002755.3	566	12	3.05	CDS	6.94693	7.36021	6.67363	6.0046	6.37713	5.86504	8.36215	-1.41522	-1.00194	-1.68852	-2.35755	-1.98502	-2.49711	-1.36856	-2.2799
GAGATCAAGCTCTGTGACTT	TGGGGAGATCAAGCTCTGTGACTTTGGGGT	MAP2K1	NM_002755.3	94994	208	52.93	CDS	3.94811	5.89675	5.07575	3.54175	3.81372	2.49249	4.77868	-0.830574	1.11806	0.297064	-1.23693	-0.964959	-2.2862	0.194851	-1.49603
GAGATCTGATGCTGAGGAAG	TCAAGAGATCTGATGCTGAGGAAGTGGATT	MAP2K1	NM_002755.3	103720	368	93.64	CDS	3.18771	3.83076	2.9	3.45822	1.83228	3.29022	5.14324	-1.95553	-1.31249	-2.24324	-1.68503	-3.31096	-1.85302	-1.83709	-2.283
GAGCTGGGGGCTGGCAATGG	CAGTGAGCTGGGGGCTGGCAATGGCGGTGT	MAP2K1	NM_002755.3	48364	78	19.85	CDS	7.21924	6.95967	7.52176	6.61511	6.60364	6.47656	8.11138	-0.892146	-1.15171	-0.589621	-1.49627	-1.50774	-1.63482	-0.877825	-1.54628
GAGTTGACTAGGATGTTGGA	ACGGGAGTTGACTAGGATGTTGGAGGGCTT	MAP2K1	NM_002755.3	94953	195	49.62	CDS	3.43878	3.94034	4.28388	4.37106	2.52006	3.3225	6.8121	-3.37331	-2.87176	-2.52821	-2.44104	-4.29203	-3.4896	-2.92443	-3.40756
GATCAAGCTCTGTGACTTTG	GGGAGATCAAGCTCTGTGACTTTGGGGTCA	MAP2K1	NM_002755.3	94996	209	53.18	CDS	8.7896	8.56265	9.37637	7.4989	8.05518	8.06637	8.86831	-0.0787087	-0.305659	0.508059	-1.36941	-0.813132	-0.801939	0.0412302	-0.994828
GATCAAGTCCTGAAGAAAGC	TCTGGATCAAGTCCTGAAGAAAGCTGGAAG	MAP2K1	NM_002755.3	56496	157	39.95	CDS	5.31488	5.89546	5.39627	4.86637	5.33897	5.91834	7.53977	-2.22488	-1.64431	-2.1435	-2.67339	-2.2008	-1.62142	-2.00423	-2.16521
GATGGGCGTCGGCTTCTTCT	GCTGGATGGGCGTCGGCTTCTTCTTGGGCA	MAP2K1	NM_002755.3	542	4	1.02	CDS	7.33942	6.85539	6.979	6.23444	5.6628	5.81455	7.50623	-0.166814	-0.650848	-0.527228	-1.2718	-1.84343	-1.69169	-0.448296	-1.6023
GCACAGAGTAATGAGTCCCC	GACTGCACAGAGTAATGAGTCCCCTGGAGT	MAP2K1	NM_002755.3	98191	237	60.31	CDS	5.32665	5.34722	3.56512	5.37152	4.23079	5.152	8.74298	-3.41632	-3.39575	-5.17786	-3.37146	-4.51218	-3.59097	-3.99664	-3.82487
GCAGAAGGTGGGAGAACTGA	AGAAGCAGAAGGTGGGAGAACTGAAGGATG	MAP2K1	NM_002755.3	48318	63	16.03	CDS	7.98043	14.2449	16.6972	13.0307	7.12675	7.49224	6.93029	1.05014	7.31458	9.76695	6.10036	0.196459	0.561949	6.04389	2.28626
GCAGCAGCGAAAGCGCCTTG	ATGAGCAGCAGCGAAAGCGCCTTGAGGCCT	MAP2K1	NM_002755.3	48279	50	12.72	CDS	8.48809	11.0538	12.4469	6.69861	13.2852	9.88581	7.25547	1.23262	3.79828	5.19144	-0.556864	6.02976	2.63034	3.40745	2.70108
GCAGCATGGGTTGGTGTGCT	GCCAGCAGCATGGGTTGGTGTGCTGGGCTG	MAP2K1	NM_002755.3	103773	386	98.22	CDS	6.52465	7.46297	7.11861	5.98366	6.58936	6.83958	7.51689	-0.992245	-0.0539203	-0.398287	-1.53324	-0.927536	-0.677312	-0.481484	-1.04603
GCAGTCAGACATCTGGAGCA	CTGTGCAGTCAGACATCTGGAGCATGGGAC	MAP2K1	NM_002755.3	98223	248	63.1	CDS	5.60871	5.60593	5.06728	4.12154	5.10269	4.17288	7.36039	-1.75168	-1.75446	-2.29312	-3.23885	-2.2577	-3.18751	-1.93309	-2.89469
GCCCACGAAGGAGTTGGCCA	TTGTGCCCACGAAGGAGTTGGCCATGGAGT	MAP2K1	NM_002755.3	95029	220	55.98	CDS	6.1854	6.33804	5.9375	4.54198	6.42526	6.11924	6.85967	-0.674268	-0.521627	-0.922168	-2.31769	-0.434411	-0.740427	-0.706021	-1.16418
GCCCAGTGGAGTGTTCAGTC	AACTGCCCAGTGGAGTGTTCAGTCTGGAAT	MAP2K1	NM_002755.3	102430	331	84.22	CDS	6.67849	7.00659	5.85138	6.11918	6.42568	5.94745	7.52873	-0.850244	-0.522145	-1.67736	-1.40955	-1.10305	-1.58129	-1.01658	-1.36463
GCTCCCTTATGATCTGGTTC	TGCAGCTCCCTTATGATCTGGTTCCGGATT	MAP2K1	NM_002755.3	49965	109	27.74	CDS	7.53209	7.65808	7.46766	6.69571	7.0384	7.14627	8.52031	-0.98822	-0.862223	-1.05265	-1.82459	-1.48191	-1.37403	-0.967698	-1.56018
GCTCCTTGGCATCTGGAGGA	TCCAGCTCCTTGGCATCTGGAGGAGGGATG	MAP2K1	NM_002755.3	98275	265	67.43	CDS	6.57548	6.31275	7.25412	6.03994	6.03831	5.96697	7.65725	-1.08177	-1.3445	-0.40313	-1.61731	-1.61893	-1.69028	-0.943132	-1.64217
GCTGATGTTTGGGTGCCAGG	TGGAGCTGATGTTTGGGTGCCAGGTGGAAG	MAP2K1	NM_002755.3	98313	278	70.74	CDS	6.35613	5.64184	5.43011	5.46301	5.49245	5.3253	7.13129	-0.775168	-1.48945	-1.70118	-1.66828	-1.63884	-1.80599	-1.32193	-1.70437
GCTGGGCTGGTTAAGGCCGA	GTGTGCTGGGCTGGTTAAGGCCGATGGTGG	MAP2K1	NM_002755.3	103756	380	96.69	CDS	3.10261	5.46875	4.11945	2.73444	4.34548	4.23446	6.40897	-3.30636	-0.940218	-2.28952	-3.67452	-2.06349	-2.1745	-2.1787	-2.6375
GCTTCTCCCTCAGATATGTC	TTGTGCTTCTCCCTCAGATATGTCAGGCCT	MAP2K1	NM_002755.3	57857	178	45.29	CDS	8.49061	8.12358	8.50063	7.53128	7.49534	7.66312	8.63684	-0.146237	-0.51326	-0.136209	-1.10556	-1.14151	-0.97372	-0.265235	-1.0736
GGAGCTGATGTTTGGGTGCC	AGCTGGAGCTGATGTTTGGGTGCCAGGTGG	MAP2K1	NM_002755.3	98310	277	70.48	CDS	4.95314	6.23257	5.14661	4.15866	5.98717	5.5601	5.75313	-0.799988	0.479434	-0.606518	-1.59447	0.234034	-0.193037	-0.309024	-0.517824
GGAGGCCTTGCAGAAGAAGC	ACTTGGAGGCCTTGCAGAAGAAGCTGGAGG	MAP2K1	NM_002755.3	48237	36	9.16	CDS	4.32169	4.56475	2.6253	1.60094	3.31196	3.16351	6.58718	-2.26549	-2.02243	-3.96188	-4.98624	-3.27522	-3.42367	-2.74993	-3.89504
GGAGTTGACTAGGATGTTGG	CACGGGAGTTGACTAGGATGTTGGAGGGCT	MAP2K1	NM_002755.3	94954	195	49.62	CDS	7.83227	8.61283	8.20604	6.85411	7.31974	7.08886	9.15367	-1.32141	-0.540848	-0.947634	-2.29956	-1.83393	-2.06482	-0.93663	-2.0661
GGCCTTGCAGAAGAAGCTGG	TGGAGGCCTTGCAGAAGAAGCTGGAGGAGC	MAP2K1	NM_002755.3	48240	37	9.41	CDS	6.88649	7.12998	7.76017	6.19676	5.984	5.95663	8.95841	-2.07192	-1.82843	-1.19824	-2.76166	-2.97441	-3.00178	-1.69953	-2.91261
GGGACTGTCTCTGGTAGAGA	GCATGGGACTGTCTCTGGTAGAGATGGCGG	MAP2K1	NM_002755.3	98244	255	64.89	CDS	7.11689	6.33707	7.04178	5.98384	6.58459	6.02055	8.14569	-1.02881	-1.80862	-1.10391	-2.16185	-1.5611	-2.12515	-1.31378	-1.94937
GGGCACAAGGTCCTACATGT	TCGTGGGCACAAGGTCCTACATGTCGGTAT	MAP2K1	NM_002755.3	95059	230	58.52	CDS	2.36503	3.68938	2.8922	3.58845	3.84647	1.80577	6.03997	-3.67494	-2.35059	-3.14777	-2.45153	-2.1935	-4.2342	-3.05777	-2.95974
GGGCTGGTTAAGGCCGATGG	TGCTGGGCTGGTTAAGGCCGATGGTGGAGC	MAP2K1	NM_002755.3	103753	379	96.44	CDS	7.01916	7.10909	6.92723	5.65273	6.55641	6.45845	8.36508	-1.34593	-1.25599	-1.43785	-2.71235	-1.80867	-1.90664	-1.34659	-2.14255
GGGGCCGGGTTCAGCTGGAT	GTCGGGGGCCGGGTTCAGCTGGATGGGCGT	MAP2K1	NM_002755.3	559	10	2.54	CDS	4.48404	5.35415	4.61662	4.16317	5.36105	4.26845	6.35051	-1.86647	-0.996359	-1.73389	-2.18734	-0.989463	-2.08206	-1.53224	-1.75296
GGGGGCCGGGTTCAGCTGGA	CGTCGGGGGCCGGGTTCAGCTGGATGGGCG	MAP2K1	NM_002755.3	560	10	2.54	CDS	4.91969	5.96405	6.44392	4.89709	5.8377	5.78031	6.60288	-1.68318	-0.638824	-0.158954	-1.70579	-0.76518	-0.822566	-0.826986	-1.09784
GGGGGCTGGCAATGGCGGTG	AGCTGGGGGCTGGCAATGGCGGTGTGGTGT	MAP2K1	NM_002755.3	48369	80	20.36	CDS	0	1.13282	0.93179	0.640011	0.383671	0.781316	2.44254	-2.44254	-1.30972	-1.51075	-1.80253	-2.05887	-1.66122	-1.75434	-1.84087
GGGGGTCCTTGGCCTGGGTG	TCCCGGGGGTCCTTGGCCTGGGTGGGGTCT	MAP2K1	NM_002755.3	98343	288	73.28	CDS	6.85042	7.45135	6.60264	5.72834	6.53749	7.08376	6.58411	0.266302	0.867235	0.0185232	-0.855773	-0.0466284	0.499641	0.38402	-0.134254
GGGTTCAGCTGGATGGGCGT	GGCCGGGTTCAGCTGGATGGGCGTCGGCTT	MAP2K1	NM_002755.3	553	8	2.04	CDS	3.62764	4.59712	5.49953	2.92681	4.19868	2.99114	6.69703	-3.06939	-2.09992	-1.19751	-3.77022	-2.49835	-3.70589	-2.12227	-3.32482
GGTTGGCTCTGCTCCACCAT	TGCAGGTTGGCTCTGCTCCACCATCGGCCT	MAP2K1	NM_002755.3	103751	378	96.18	CDS	7.16314	7.15048	6.60091	6.0813	6.62517	7.36433	8.03334	-0.8702	-0.882855	-1.43243	-1.95203	-1.40817	-0.669011	-1.06183	-1.34307
GTAGGACCTTGTGCCCACGA	ACATGTAGGACCTTGTGCCCACGAAGGAGT	MAP2K1	NM_002755.3	95041	224	57	CDS	3.17905	4.34115	3.11395	3.59809	2.73051	1.48955	6.37747	-3.19842	-2.03632	-3.26352	-2.77939	-3.64697	-4.88792	-2.83275	-3.77142
GTGCAACTCTCCGTACATCG	ATGAGTGCAACTCTCCGTACATCGTGGGCT	MAP2K1	NM_002755.3	50015	126	32.06	CDS	7.97562	7.79681	7.23664	6.52478	7.83907	6.69866	8.65806	-0.682433	-0.86125	-1.42142	-2.13328	-0.818987	-1.9594	-0.988368	-1.63722
GTGCCAGGTGGAAGGAGATG	TTGGGTGCCAGGTGGAAGGAGATGCGGCTG	MAP2K1	NM_002755.3	98325	282	71.76	CDS	5.81176	5.33188	4.26833	5.46238	4.38388	5.24487	7.82294	-2.01117	-2.49105	-3.55461	-2.36056	-3.43906	-2.57806	-2.68561	-2.79256
GTTAACTGCAGAGCCGTCGG	TCCCGTTAACTGCAGAGCCGTCGGGGGCCG	MAP2K1	NM_002755.3	578	16	4.07	CDS	6.53778	6.80205	7.37968	5.76213	6.73518	6.50943	9.00095	-2.46318	-2.1989	-1.62127	-3.23882	-2.26577	-2.49152	-2.09445	-2.66537
GTTCTCCCACCTTCTGCTTC	TTCAGTTCTCCCACCTTCTGCTTCTGGGTA	MAP2K1	NM_002755.3	48301	57	14.5	CDS	7.77115	7.90062	7.7479	7.23195	7.25904	6.97882	8.09173	-0.320575	-0.191103	-0.343828	-0.859772	-0.832685	-1.1129	-0.285169	-0.93512
TGGTATTCTCGATCTTAGGA	GGTCTGGTATTCTCGATCTTAGGATGGAGG	MAP2K1	NM_002755.3	56463	0	0	Non-coding	3.45754	4.39787	6.85385	2.67405	1.99845	4.60227	7.13916	-3.68162	-2.74129	-0.285307	-4.46511	-5.14071	-2.53689	-2.23607	-4.04757
GTTGGATTACATAGTCAACG	AGTTGTTGGATTACATAGTCAACGAGGTAA	MAP2K1	NM_002755.3	100472	319	81.17	CDS	6.72089	6.11212	5.52425	5.24074	4.91016	4.88273	8.14161	-1.42072	-2.02949	-2.61736	-2.90087	-3.23145	-3.25888	-2.02252	-3.1304
TAAAAGGCCTGACATATCTG	GTAATAAAAGGCCTGACATATCTGAGGGAG	MAP2K1	NM_002755.3	57861	180	45.8	CDS	6.45625	5.8573	6.55536	5.34746	5.14896	6.0447	8.10171	-1.64545	-2.24441	-1.54634	-2.75425	-2.95274	-2.05701	-1.81207	-2.588
TAGACGCCAGCAGCATGGGT	CACTTAGACGCCAGCAGCATGGGTTGGTGT	MAP2K1	NM_002755.3	103782	389	98.98	CDS	4.76795	4.90591	4.86955	3.73073	4.00848	4.16084	7.30928	-2.54133	-2.40338	-2.43973	-3.57855	-3.3008	-3.14844	-2.46148	-3.3426
TATCAAGAGATCTGATGCTG	CTTTTATCAAGAGATCTGATGCTGAGGAAG	MAP2K1	NM_002755.3	103714	366	93.13	CDS	6.96343	7.49862	6.4305	6.08673	5.9814	7.34411	8.47979	-1.51635	-0.981163	-2.04929	-2.39306	-2.49839	-1.13568	-1.5156	-2.00904
TATGATCTGGTTCCGGATTG	CCCTTATGATCTGGTTCCGGATTGCGGGTT	MAP2K1	NM_002755.3	49958	107	27.23	CDS	8.42925	8.03326	7.87753	6.92693	7.12152	7.66128	8.22676	0.202486	-0.1935	-0.349236	-1.29983	-1.10525	-0.565483	-0.113417	-0.990187
TATGGTGCGTTCTACAGCGA	CTTCTATGGTGCGTTCTACAGCGATGGCGA	MAP2K1	NM_002755.3	50043	135	34.35	CDS	5.69302	5.4897	6.39131	6.20141	4.59203	3.31064	7.09206	-1.39904	-1.60236	-0.700752	-0.890652	-2.50003	-3.78142	-1.23405	-2.3907
TATTCTCGATCTTAGGATGG	CTGGTATTCTCGATCTTAGGATGGAGGTTC	MAP2K1	NM_002755.3	56466	147	37.4	CDS	8.38309	8.38335	8.57707	7.10466	7.46286	7.85928	9.33486	-0.951766	-0.951509	-0.757788	-2.23019	-1.872	-1.47558	-0.887021	-1.85926
TCAAATCTGCTCTCTCTGCG	TGCTTCAAATCTGCTCTCTCTGCGGGGTTT	MAP2K1	NM_002755.3	102920	347	88.3	CDS	7.09944	6.23363	7.19684	6.15789	5.76156	5.1047	7.55817	-0.458728	-1.32453	-0.361329	-1.40028	-1.7966	-2.45347	-0.714864	-1.88345
TCAAGGCAAACTCACCTTTC	TTAATCAAGGCAAACTCACCTTTCTGGCCA	MAP2K1	NM_002755.3	48420	97	24.68	CDS	7.00406	6.60964	6.95124	6.31111	5.651	6.24689	7.6824	-0.678347	-1.07277	-0.731162	-1.37129	-2.03141	-1.43551	-0.827425	-1.61274
TCACAGCTAAGGGGCCTCCC	CTACTCACAGCTAAGGGGCCTCCCGGGGGT	MAP2K1	NM_002755.3	98363	295	75.06	CDS	6.59302	6.41368	6.9649	5.98844	4.97323	7.1545	6.71248	-0.119456	-0.298801	0.252421	-0.724042	-1.73925	0.442014	-0.0552789	-0.673759
TCACCTTTCTGGCCATGACC	AAACTCACCTTTCTGGCCATGACCAGGCCA	MAP2K1	NM_002755.3	48409	93	23.66	CDS	7.25425	6.44012	6.03799	6.9912	6.69039	6.31643	8.19848	-0.944225	-1.75836	-2.16048	-1.20728	-1.50809	-1.88205	-1.62102	-1.53247
TCCAGACTGAACACTCCACT	AAATTCCAGACTGAACACTCCACTGGGCAG	MAP2K1	NM_002755.3	102420	328	83.46	CDS	4.26966	4.97849	3.57479	3.66272	3.3698	2.72096	6.64435	-2.37469	-1.66586	-3.06956	-2.98163	-3.27455	-3.92339	-2.37004	-3.39319
TCCAGCTCCTTGGCATCTGG	CAGCTCCAGCTCCTTGGCATCTGGAGGAGG	MAP2K1	NM_002755.3	98279	267	67.94	CDS	6.28638	6.54216	6.04802	5.2019	6.53262	5.66178	8.81435	-2.52797	-2.27219	-2.76633	-3.61245	-2.28173	-3.15257	-2.52216	-3.01559
TCCATGGCCAACTCCTTCGT	CGACTCCATGGCCAACTCCTTCGTGGGCAC	MAP2K1	NM_002755.3	95039	223	56.74	CDS	5.08234	4.7331	2.90297	1.97569	3.33968	2.71123	7.07643	-1.99408	-2.34333	-4.17345	-5.10074	-3.73675	-4.3652	-2.83695	-4.40089
TCCTCCAGATGCCAAGGAGC	TCCCTCCTCCAGATGCCAAGGAGCTGGAGC	MAP2K1	NM_002755.3	98289	270	68.7	CDS	1.48283	3.89745	3.09459	3.24101	2.34724	3.54389	6.46001	-4.97717	-2.56255	-3.36542	-3.219	-4.11277	-2.91612	-3.63505	-3.41596
TCTCCCCACGGGAGTTGACT	TTGATCTCCCCACGGGAGTTGACTAGGATG	MAP2K1	NM_002755.3	94964	198	50.38	CDS	1.68175	2.63604	0.590376	1.30844	3.39995	1.76021	3.47317	-1.79142	-0.837133	-2.8828	-2.16473	-0.073222	-1.71296	-1.83712	-1.31697
TCTCTGGTAGAGATGGCGGT	ACTGTCTCTGGTAGAGATGGCGGTTGGGAG	MAP2K1	NM_002755.3	98251	257	65.39	CDS	0	0	0	0	0	0	1.16277	-1.16277	-1.16277	-1.16277	-1.16277	-1.16277	-1.16277	-1.16277	-1.16277
TCTGGGTAAGAAAGGCCTCA	TGCTTCTGGGTAAGAAAGGCCTCAAGGCGC	MAP2K1	NM_002755.3	48283	51	12.98	CDS	12.265	10.1334	6.01698	5.65033	5.8963	5.59687	6.04823	6.21673	4.08515	-0.031246	-0.397895	-0.151934	-0.451359	3.42354	-0.333729
TCTGTGACTTTGGGGTCAGC	AAGCTCTGTGACTTTGGGGTCAGCGGGCAG	MAP2K1	NM_002755.3	95004	212	53.94	CDS	14.0252	8.19115	6.21861	5.65129	6.4011	5.77134	7.37605	6.64912	0.8151	-1.15744	-1.72476	-0.974948	-1.60471	2.10226	-1.43481
TCTTACCCAGAAGCAGAAGG	CCTTTCTTACCCAGAAGCAGAAGGTGGGAG	MAP2K1	NM_002755.3	48306	59	15.01	CDS	15.1245	16.6181	16.5359	11.5783	15.9674	15.53	7.35733	7.76713	9.26078	9.17857	4.22096	8.61005	8.17265	8.73549	7.00122
TGACCAGGCCAGAAGGCTTG	GCCATGACCAGGCCAGAAGGCTTGTGGGAG	MAP2K1	NM_002755.3	48394	88	22.39	CDS	7.72583	7.6809	7.74331	6.63916	7.253	6.90826	7.26209	0.463732	0.418805	0.481214	-0.622933	-0.00909692	-0.353835	0.454584	-0.328622
TGAGAAGATCAGTGAGCTGG	ACTTTGAGAAGATCAGTGAGCTGGGGGCTG	MAP2K1	NM_002755.3	48351	74	18.83	CDS	5.68536	6.13427	5.94677	5.03187	5.37627	6.21005	8.87122	-3.18585	-2.73695	-2.92444	-3.83935	-3.49495	-2.66117	-2.94908	-3.33182
TGAGTCCCCTGGAGTCTTTC	GTAATGAGTCCCCTGGAGTCTTTCTGGCTG	MAP2K1	NM_002755.3	98180	234	59.54	CDS	8.56797	9.03003	8.9788	7.57797	8.34499	8.64574	8.87765	-0.309683	0.152373	0.101143	-1.29968	-0.532666	-0.231915	-0.0187223	-0.688089
TGATCTCCAGATGAATTAGC	GGTTTGATCTCCAGATGAATTAGCTGGAGA	MAP2K1	NM_002755.3	49932	98	24.94	CDS	6.54722	7.20402	6.53765	5.70801	4.67202	6.34673	8.12655	-1.57933	-0.922535	-1.58891	-2.41855	-3.45453	-1.77982	-1.36359	-2.55097
TGCAACTCTCCGTACATCGT	TGAGTGCAACTCTCCGTACATCGTGGGCTT	MAP2K1	NM_002755.3	50016	126	32.06	CDS	5.00428	5.80513	5.14378	4.86896	4.63572	4.63774	8.67652	-3.67224	-2.87139	-3.53274	-3.80757	-4.0408	-4.03878	-3.35879	-3.96238
TGCAGCCAGAAAGACTCCAG	CTCCTGCAGCCAGAAAGACTCCAGGGGACT	MAP2K1	NM_002755.3	98186	236	60.05	CDS	4.54718	5.36522	4.56552	3.61856	4.54297	4.56425	8.53676	-3.98958	-3.17154	-3.97125	-4.9182	-3.99379	-3.97251	-3.71079	-4.29484
TGGAGATCAAACCCGCAATC	CATCTGGAGATCAAACCCGCAATCCGGAAC	MAP2K1	NM_002755.3	49957	107	27.23	CDS	4.75955	6.53086	4.70422	3.91197	4.62332	4.60858	6.35608	-1.59652	0.17478	-1.65185	-2.4441	-1.73275	-1.74749	-1.02453	-1.97478
TGGCCTGGTCATGGCCAGAA	CTTCTGGCCTGGTCATGGCCAGAAAGGTGA	MAP2K1	NM_002755.3	48417	96	24.43	CDS	7.65529	7.73646	6.05564	6.58823	6.27788	6.91307	6.78482	0.870471	0.951638	-0.729179	-0.196591	-0.506946	0.128252	0.36431	-0.191762
TGGCGAGATCAGTATCTGCA	GCGATGGCGAGATCAGTATCTGCATGGAGC	MAP2K1	NM_002755.3	50063	142	36.13	CDS	7.65641	7.23994	7.49354	6.34276	6.60457	7.71064	8.75819	-1.10178	-1.51825	-1.26465	-2.41542	-2.15362	-1.04755	-1.29489	-1.8722
TGGTAGAGATGGCGGTTGGG	TCTCTGGTAGAGATGGCGGTTGGGAGGTAT	MAP2K1	NM_002755.3	98255	259	65.9	CDS	2.41611	0.469191	0.806145	0.0530558	0.517187	0	4.19531	-1.77921	-3.72612	-3.38917	-4.14226	-3.67812	-4.19531	-2.96483	-4.00523
TTCAAATCTGCTCTCTCTGC	TTGCTTCAAATCTGCTCTCTCTGCGGGGTT	MAP2K1	NM_002755.3	102921	348	88.55	CDS	7.2391	7.72903	6.50136	6.57344	6.41469	6.65194	8.60218	-1.36307	-0.873142	-2.10082	-2.02874	-2.18749	-1.95023	-1.44568	-2.05549
TTCCAGACTGAACACTCCAC	GAAATTCCAGACTGAACACTCCACTGGGCA	MAP2K1	NM_002755.3	102421	328	83.46	CDS	6.33361	6.11996	7.02484	5.37395	4.73331	5.13713	9.27227	-2.93866	-3.15232	-2.24743	-3.89832	-4.53897	-4.13514	-2.77947	-4.19081
TTCTCCCACCTTCTGCTTCT	TCAGTTCTCCCACCTTCTGCTTCTGGGTAA	MAP2K1	NM_002755.3	48300	57	14.5	CDS	8.40703	8.63955	9.62053	7.06441	9.20392	8.0915	8.93091	-0.523881	-0.291363	0.689623	-1.8665	0.273016	-0.839413	-0.0418733	-0.810965
TTCTGTTCATACCGACATGT	AAACTTCTGTTCATACCGACATGTAGGACC	MAP2K1	NM_002755.3	95059	230	58.52	CDS	8.11766	7.76611	7.69838	6.88031	6.84547	7.05239	8.55326	-0.435604	-0.787154	-0.854883	-1.67295	-1.70779	-1.50087	-0.692547	-1.6272
TTGAGAAGATCAGTGAGCTG	GACTTTGAGAAGATCAGTGAGCTGGGGGCT	MAP2K1	NM_002755.3	48350	74	18.83	CDS	5.04595	4.62186	4.5815	4.1362	4.33966	4.64002	8.03357	-2.98762	-3.41171	-3.45207	-3.89738	-3.69391	-3.39355	-3.2838	-3.66161
TTGGAACAGGACCAACTTGG	CACTTTGGAACAGGACCAACTTGGAGGCCT	MAP2K1	NM_002755.3	48219	30	7.63	CDS	7.35524	7.55647	7.10058	6.56172	6.2335	7.05672	8.95861	-1.60337	-1.40214	-1.85802	-2.39689	-2.7251	-1.90188	-1.62118	-2.34129
TTGGCATCTGGAGGAGGGAT	CTCCTTGGCATCTGGAGGAGGGATGGGATA	MAP2K1	NM_002755.3	98270	264	67.18	CDS	5.17616	4.60483	5.17027	4.75879	3.06772	5.93164	7.13292	-1.95676	-2.52809	-1.96264	-2.37413	-4.0652	-1.20128	-2.14916	-2.54687
TTGGTGTGCTGGGCTGGTTA	TGGGTTGGTGTGCTGGGCTGGTTAAGGCCG	MAP2K1	NM_002755.3	103763	382	97.2	CDS	6.25188	7.03739	6.49721	6.39625	6.18021	6.82487	7.64776	-1.39588	-0.610368	-1.15055	-1.25151	-1.46754	-0.822882	-1.05226	-1.18064
TTTATAAAATTTGTAGCATA	TCTTTTTATAAAATTTGTAGCATACGGAAT	MAP2K1	NM_002755.3	100413	299	76.08	CDS	6.69857	7.67364	6.81626	6.28631	6.57297	6.05978	8.96886	-2.27028	-1.29522	-2.15259	-2.68255	-2.39589	-2.90908	-1.90603	-2.66251
TTTGAGAAGATCAGTGAGCT	CGACTTTGAGAAGATCAGTGAGCTGGGGGC	MAP2K1	NM_002755.3	48349	73	18.58	CDS	6.25784	6.02039	5.17765	5.70915	4.28514	2.98167	6.07877	0.179077	-0.0583734	-0.901113	-0.369617	-1.79363	-3.09709	-0.260136	-1.75345
TCGGGCAGTGAGTACAATAC	CONTROL_32							5.93719	5.43336	4.84442	4.7187	5.08374	12.4365	5.48479	0.452398	-0.0514261	-0.640372	-0.76609	-0.401044	6.95173	-0.0797999	1.9282
CTTCGACGCCATCGTGCTCA	CONTROL_39							8.18747	8.3386	8.18716	7.13094	13.3198	7.98561	7.92606	0.261412	0.412538	0.261106	-0.795122	5.39371	0.0595505	0.311685	1.55271
CGTGCGTGAAATCGCTAGCT	CONTROL_47							10.792	6.19394	6.8364	12.5819	5.79047	5.68496	6.72651	4.06545	-0.53257	0.109885	5.85535	-0.936046	-1.04156	1.21425	1.29258
CGTGGTAGGGGTTTCCTCAA	CONTROL_12							1.17596	1.19006	1.11698	0.740473	0.822767	4.83976	2.01988	-0.843915	-0.829815	-0.902895	-1.27941	-1.19711	2.81988	-0.858875	0.114454
TCAGTATCGGCTGCTGGTAA	CONTROL_80							7.14265	7.56768	6.77269	6.31131	7.53844	6.61064	6.81469	0.327962	0.752989	-0.0419976	-0.503384	0.723754	-0.204048	0.346318	0.00544085
CGATGCCCGTCTATGGCCCG	CONTROL_91							8.61061	8.78527	8.64652	7.81645	8.21539	8.27353	8.26867	0.341942	0.516593	0.37785	-0.452219	-0.0532807	0.00486161	0.412128	-0.166879
GGCGATTCGGGTGGAGGTCG	CONTROL_84							7.89798	8.32878	7.806	6.48032	8.73054	7.01752	7.58497	0.31301	0.74381	0.221031	-1.10465	1.14557	-0.567447	0.42595	-0.175509
CTCCCATTGATCTACGATGG	CONTROL_24							10.2485	10.2179	9.88529	9.25258	9.58713	9.65784	9.86745	0.381033	0.350413	0.0178331	-0.614873	-0.280323	-0.209612	0.249759	-0.36827
ACGTCCATACTGTCGGCTAC	CONTROL_86							7.8788	7.99947	7.99608	7.34314	7.72759	7.64133	7.94267	-0.0638732	0.0567952	0.0534067	-0.59953	-0.215076	-0.301335	0.0154429	-0.37198
GGCTTACGTGGGGGGCAAAA	CONTROL_21							8.40763	8.32882	8.74084	8.15278	7.68275	7.75904	8.24073	0.166901	0.0880823	0.500108	-0.0879571	-0.55798	-0.481691	0.251697	-0.375876
CGAATCGGAACTTTGTACCG	CONTROL_90							7.07928	7.77587	6.40843	6.48967	6.84098	6.17653	6.91226	0.167018	0.863602	-0.50383	-0.422597	-0.0712802	-0.735733	0.175596	-0.40987
TTGTACGGTACTGGCTTTGT	CONTROL_7							7.39872	7.94087	8.21492	7.23893	7.00273	7.33463	7.61116	-0.212436	0.329713	0.603767	-0.372231	-0.608428	-0.276527	0.240348	-0.419062
CTATCTCGAGTGGTAATGCG	CONTROL_99							9.1838	8.82956	8.59313	8.00588	8.07887	8.11987	8.48801	0.695793	0.341555	0.10512	-0.482126	-0.409131	-0.368137	0.380823	-0.419798
GAAATGCTATGCTTCGGTTC	CONTROL_93							8.28674	7.6924	8.63223	7.07741	7.22591	7.94422	7.84965	0.437098	-0.15725	0.782589	-0.772235	-0.623736	0.0945731	0.354146	-0.433799
ATCGTTGCTGACAGGATCTA	CONTROL_36							7.83184	7.93584	8.12603	6.78369	7.61918	7.52797	7.75081	0.0810307	0.185027	0.375221	-0.967115	-0.131629	-0.222838	0.21376	-0.440527
GGTCCCTCTGGCTGGGTTAA	CONTROL_43							8.10137	8.43805	7.83019	7.1611	7.18778	6.93924	7.54608	0.555286	0.891971	0.284106	-0.384984	-0.358304	-0.606847	0.577121	-0.450045
GGTGCTTAGCTCTGCGCACA	CONTROL_97							8.93762	9.11566	8.2649	7.81419	8.07351	8.09916	8.44829	0.489336	0.667372	-0.183383	-0.634093	-0.374774	-0.349128	0.324442	-0.452665
GAAGACGTGCTGGCGTCACC	CONTROL_63							7.06328	6.67546	7.02036	6.73899	6.43552	6.39109	6.99466	0.0686226	-0.3192	0.0256983	-0.255663	-0.559141	-0.603568	-0.0749596	-0.472791
GTCCTCATCCGGTCAGGCTG	CONTROL_85							12.9481	8.77088	8.68733	7.7971	8.37001	8.33944	8.6463	4.30185	0.124583	0.0410293	-0.849197	-0.27629	-0.306861	1.48915	-0.477449
ATACCAGATGCGTCCGCTTG	CONTROL_37							8.76087	9.20275	8.69576	7.72708	8.40681	8.64696	8.75978	0.00108597	0.442969	-0.0640235	-1.0327	-0.352967	-0.112823	0.126677	-0.499496
CTCAACCGACCGTATGGTCA	CONTROL_25							8.56543	8.15368	8.09041	7.46385	7.78203	7.86636	8.20562	0.359818	-0.0519319	-0.11521	-0.741765	-0.423586	-0.339257	0.0642253	-0.501536
GCTTGCATAATTCTGGCCAG	CONTROL_26							7.47182	7.38189	6.57195	6.22078	6.61307	6.64066	7.00781	0.464008	0.374073	-0.435863	-0.787033	-0.394744	-0.367156	0.134073	-0.516311
TGACACATTGGCTGGGTGTT	CONTROL_28							8.60383	8.64669	8.55931	7.34432	7.7385	8.23935	8.2951	0.30873	0.351594	0.264214	-0.950773	-0.556592	-0.0557469	0.308179	-0.521037
CGGCACCTGTTAGGCTATTC	CONTROL_3							6.58082	7.66371	6.51799	6.15272	6.15739	6.32833	6.73741	-0.156591	0.926303	-0.219418	-0.584688	-0.580022	-0.409078	0.183431	-0.524596
CGATGGATCCCTAGTTCCTG	CONTROL_78							9.05016	9.00069	9.08596	7.87504	8.2253	8.22038	8.6464	0.403762	0.354287	0.439561	-0.771359	-0.4211	-0.426018	0.399203	-0.539492
TGGCAGTGGAAAATCTGCGG	CONTROL_31							6.16573	6.94855	5.7931	5.46628	5.8908	6.35771	6.45101	-0.285275	0.497543	-0.657912	-0.984725	-0.560212	-0.0933013	-0.148548	-0.54608
TGTCAGTAGTCAGGACCCCG	CONTROL_17							7.02224	6.74252	6.81215	5.83915	5.20947	6.74893	6.49442	0.527813	0.248096	0.31773	-0.655268	-1.28496	0.254511	0.364546	-0.561904
CGAGCAAAGATTGTTGGATA	CONTROL_46							7.77985	7.70639	8.34922	6.34588	7.4516	8.02871	7.85749	-0.0776378	-0.151097	0.491728	-1.51161	-0.405887	0.171221	0.0876644	-0.582091
TTGTCCGTGACCCTGATTAA	CONTROL_10							9.08594	9.41012	8.86099	8.28286	8.72154	8.50756	9.10403	-0.01809	0.306091	-0.243048	-0.821179	-0.382494	-0.596476	0.0149842	-0.60005
TCACTTGTCTATACGGGGTA	CONTROL_92							8.04953	8.55404	8.21802	7.32097	7.46189	7.61687	8.07567	-0.0261442	0.478363	0.142351	-0.754708	-0.613782	-0.458803	0.19819	-0.609098
CATTGTTGAGCGGGCGCGCT	CONTROL_69							5.67632	6.26962	4.8398	4.90251	5.67138	5.85725	6.10195	-0.425629	0.167671	-1.26215	-1.19944	-0.430571	-0.244703	-0.506701	-0.624903
CAGGGTTGCGCAGAGGACTC	CONTROL_48							7.91321	7.95209	7.59912	7.39427	7.15774	7.3877	7.94751	-0.0343039	0.00458042	-0.348387	-0.553238	-0.789772	-0.559814	-0.126037	-0.634275
GGCCGTCGTATTCCCCCAAG	CONTROL_11							7.11606	7.23224	7.10864	5.98709	6.16259	6.53199	6.87809	0.237966	0.354148	0.230546	-0.891002	-0.715498	-0.346104	0.27422	-0.650868
GCCTGGGTTTTGGTGCATAC	CONTROL_81							8.30035	8.15495	8.18747	7.43684	7.04133	7.21359	7.89578	0.404576	0.259173	0.291689	-0.458936	-0.854448	-0.682189	0.318479	-0.665191
AGCTTTCGAAATTGAGTGTC	CONTROL_2							7.87928	8.65679	7.40075	6.58203	7.48996	7.31225	7.79551	0.083772	0.861282	-0.394755	-1.21348	-0.305552	-0.48326	0.183433	-0.66743
ATTCAGCGCGCTCGCCCTGG	CONTROL_9							8.8836	8.90807	8.5373	7.65466	8.1613	7.98345	8.62831	0.255285	0.279757	-0.0910159	-0.973658	-0.467016	-0.644862	0.148009	-0.695179
CAAGTGAGCATAAGCGATGT	CONTROL_67							6.52899	6.72514	7.24414	5.83323	5.43471	6.11698	6.52085	0.00813338	0.204284	0.723282	-0.687626	-1.08614	-0.403876	0.3119	-0.725881
CTTTTCAGCTGAGACGTACG	CONTROL_94							0	0.843104	0	0	0	0.613995	0.932279	-0.932279	-0.0891753	-0.932279	-0.932279	-0.932279	-0.318284	-0.651244	-0.727614
GAGGGGGCTTCAAACATGTG	CONTROL_40							8.17614	8.57244	8.14798	7.64682	7.46652	8.13651	8.48217	-0.306032	0.0902713	-0.334198	-0.835358	-1.01566	-0.345661	-0.183319	-0.732225
GAACTCAACCAGAGGGCCAA	CONTROL_68							5.27546	5.21471	5.03792	4.77926	5.23855	5.44813	5.88992	-0.614457	-0.675206	-0.851997	-1.11066	-0.651369	-0.441792	-0.713887	-0.734607
GTAGGGTACAGCGTCAGCTT	CONTROL_82							7.4499	7.98064	7.39237	6.77218	6.88068	6.60357	7.50862	-0.0587217	0.472021	-0.116248	-0.73644	-0.627935	-0.90505	0.0990171	-0.756475
CAACCGGCGGGCCCCTACAA	CONTROL_16							7.98359	7.92356	7.65172	6.96967	7.10438	7.18646	7.84993	0.133651	0.0736234	-0.198216	-0.880262	-0.745552	-0.663471	0.00301948	-0.763095
AGTATTGTGGTGTCGTCAAC	CONTROL_38							6.39532	7.07486	6.77487	5.35655	6.04572	6.16826	6.62115	-0.225833	0.453714	0.153717	-1.2646	-0.575434	-0.452895	0.1272	-0.764308
GGTATTCCGAAGTCCTCCGC	CONTROL_54							6.29306	6.09715	4.22056	4.96355	5.20235	4.56367	5.67524	0.617816	0.421911	-1.45468	-0.711685	-0.472893	-1.11157	-0.138318	-0.765383
GACGCCCTAATGCCCATCGT	CONTROL_66							6.78928	7.55882	7.22932	6.00955	6.48346	6.50906	7.10915	-0.319873	0.449668	0.12017	-1.09961	-0.625695	-0.600094	0.0833217	-0.775132
CGCCGGGCTGACAATTAACG	CONTROL_5							5.52904	6.56739	6.1479	4.25305	5.85084	6.74706	6.41241	-0.883373	0.154973	-0.264513	-2.15936	-0.561568	0.334648	-0.330971	-0.795427
ATATTTCGGCAGTTGCAGCA	CONTROL_89							6.78563	6.57515	5.34704	6.64809	6.09103	6.33223	7.1526	-0.366971	-0.577448	-1.80556	-0.50451	-1.06157	-0.820376	-0.916659	-0.795485
TGTCTTCGGATAGGCGGCTT	CONTROL_87							8.64962	8.38953	8.42963	7.49763	7.26779	7.3111	8.15866	0.490963	0.230872	0.270974	-0.661035	-0.890875	-0.847556	0.330936	-0.799822
AAAAAGCTTCCGCCTGATGG	CONTROL_15							7.5872	8.00685	7.03612	6.4931	7.27215	7.10457	7.7674	-0.180203	0.239442	-0.731289	-1.27431	-0.495257	-0.66283	-0.224017	-0.810797
GGACCAACTCCCCTGCCCAC	CONTROL_13							7.94752	8.09149	7.74253	6.39464	7.05893	7.0133	7.6379	0.309614	0.45359	0.104622	-1.24326	-0.578976	-0.624607	0.289276	-0.815614
AGACCCCGTAGGCAGGACGT	CONTROL_45							8.49562	8.36659	8.56469	7.61863	7.85497	7.74309	8.569	-0.0733773	-0.202408	-0.00430082	-0.950369	-0.714028	-0.825909	-0.0933622	-0.830102
GTAGACGTCGTGAGCTTCAC	CONTROL_4							6.00338	6.48084	5.7802	5.60341	5.40129	6.27033	6.59758	-0.59421	-0.116749	-0.81738	-0.994176	-1.19629	-0.327258	-0.509446	-0.839242
AAGAATTAGGCACGGTTACT	CONTROL_30							8.23002	8.54469	8.06201	7.69269	7.66514	7.61288	8.50248	-0.272464	0.042215	-0.440467	-0.809785	-0.837336	-0.889595	-0.223572	-0.845572
TAGCTCGAGTCATTTCTCTA	CONTROL_33							4.69575	5.7384	5.74605	4.0613	5.18023	5.52228	5.76806	-1.07231	-0.02966	-0.0220114	-1.70676	-0.587823	-0.245778	-0.374661	-0.846785
AAAACAGGACGATGTGCGGC	CONTROL_55							6.6581	7.14216	6.72824	5.26189	6.32583	7.22231	7.14332	-0.485219	-0.00116186	-0.415083	-1.88142	-0.817489	0.0789897	-0.300488	-0.873308
ACCTATTGTCCCTTCAAGCT	CONTROL_53							7.15284	7.14413	6.88523	6.03121	6.79412	6.07981	7.17834	-0.0255005	-0.0342153	-0.293113	-1.14713	-0.384226	-1.09853	-0.11761	-0.87663
TAATGCTGCACACGCCGAAT	CONTROL_44							7.64127	8.08951	6.86504	6.78813	7.49251	7.28375	8.06671	-0.425437	0.0228034	-1.20167	-1.27857	-0.574195	-0.782956	-0.534769	-0.878575
TTATCGCGTAGTGCTGACGT	CONTROL_62							7.46608	7.60301	7.37952	6.29536	6.64424	7.21946	7.60316	-0.137078	-0.000148839	-0.223639	-1.3078	-0.958928	-0.383699	-0.120289	-0.883477
CTGAAGGTGTCTGGCAGAGC	CONTROL_61							6.87267	7.55489	7.11609	6.74243	6.76277	6.21388	7.48107	-0.608399	0.0738187	-0.364985	-0.73864	-0.7183	-1.26719	-0.299855	-0.908045
TGCCGCTATACTAAAACCTT	CONTROL_35							7.57891	8.09654	7.15957	6.46737	7.09544	7.18452	7.83487	-0.255961	0.261666	-0.675305	-1.36751	-0.73943	-0.650357	-0.2232	-0.919097
GGTGTCACCACCGCTTACCA	CONTROL_57							6.02657	6.98449	6.44895	6.43093	6.66896	5.66648	7.27847	-1.2519	-0.29398	-0.829516	-0.847538	-0.609508	-1.61199	-0.791798	-1.02301
ACGTCAACTGCTGGAGTGGG	CONTROL_20							7.33099	7.30907	6.97671	6.19995	6.2139	6.59691	7.38165	-0.0506561	-0.0725793	-0.404939	-1.1817	-1.16775	-0.784738	-0.176058	-1.04473
GGGAGTTGATTGTTTCGAGA	CONTROL_95							7.68555	7.94045	7.52121	6.31286	7.35855	7.23477	8.09243	-0.406876	-0.151974	-0.571222	-1.77957	-0.73388	-0.857655	-0.376691	-1.1237
CGACGCTAGGTAACGTAGAG	CONTROL_96							2.88286	4.50361	3.45045	0.818558	3.06184	3.71722	3.74321	-0.860345	0.760398	-0.292756	-2.92465	-0.681372	-0.0259858	-0.130901	-1.21067
CATTAAACCTTGCCCCACAA	CONTROL_60							7.28297	7.0628	7.56983	6.3696	6.9352	6.88131	7.95432	-0.671347	-0.891517	-0.384491	-1.58472	-1.01911	-1.07301	-0.649118	-1.22561
CCATTCTCAACCGGTCCAAT	CONTROL_100							7.34795	6.73155	6.89679	6.52295	6.07025	6.35022	7.54361	-0.195664	-0.812061	-0.646824	-1.02066	-1.47336	-1.19339	-0.551516	-1.22914
ATGACATTGCGCGTCTACGG	CONTROL_56							7.18798	7.57175	6.87628	6.50209	6.97508	6.62595	7.93153	-0.743545	-0.359776	-1.05525	-1.42944	-0.956445	-1.30557	-0.719524	-1.23049
TTTTTCTCACCCGATGAATC	CONTROL_98							7.15719	7.13337	6.29784	5.88663	6.30851	7.35212	7.7732	-0.616015	-0.639827	-1.47536	-1.88657	-1.46469	-0.421077	-0.910402	-1.25744
ATAATCCGGAAACGCTCGAC	CONTROL_73							5.97301	6.59951	6.06056	5.70891	5.14787	5.59468	6.7416	-0.768593	-0.14209	-0.681041	-1.03269	-1.59373	-1.14692	-0.530574	-1.25778
GATCTAGTCCTCTAATCGAT	CONTROL_8							5.80096	6.21924	7.31243	4.83162	5.10077	6.6704	6.79334	-0.992387	-0.574107	0.519084	-1.96172	-1.69257	-0.122942	-0.349137	-1.25908
GTCTTCACAGGGTGCAACGA	CONTROL_41							6.66304	6.36608	5.89644	5.14824	5.61159	5.4325	6.66771	-0.0046733	-0.30163	-0.77127	-1.51947	-1.05612	-1.23521	-0.359191	-1.27027
AAGCGGGCACACATGACAAG	CONTROL_64							8.27512	7.93254	7.37006	6.7412	7.49868	7.33393	8.47662	-0.2015	-0.544076	-1.10655	-1.73542	-0.977939	-1.14269	-0.617377	-1.28535
GCCGTGGTATCAAGTCGGTA	CONTROL_77							5.39409	4.70128	5.1059	3.49172	3.68511	5.04808	5.49471	-0.100616	-0.793427	-0.388808	-2.00299	-1.8096	-0.446624	-0.427617	-1.41974
CATCATAAATGTACAACGGG	CONTROL_70							7.69118	7.77003	7.93707	6.59736	6.62357	7.3179	8.28368	-0.592495	-0.513643	-0.346601	-1.68631	-1.66011	-0.965774	-0.484246	-1.4374
CTCGACAGTTCGTCCCGAGC	CONTROL_19							6.30845	5.60251	5.98944	4.49127	5.62016	6.00513	6.81149	-0.503042	-1.20898	-0.822047	-2.32022	-1.19133	-0.806358	-0.844689	-1.4393
ATACGGCCGAAGCCCCTTCA	CONTROL_79							7.19178	8.05653	7.18561	5.84421	7.05093	6.41411	7.89492	-0.703134	0.161618	-0.709308	-2.0507	-0.84399	-1.48081	-0.416941	-1.4585
TACATGGTATAGTGTTTATT	CONTROL_34							6.70336	7.69689	7.2023	5.93904	7.04634	7.36276	8.26195	-1.55859	-0.565054	-1.05964	-2.3229	-1.21561	-0.899188	-1.0611	-1.47923
GCTTAAGTCACGGCTTTCCA	CONTROL_76							8.045	8.04678	7.74421	6.68908	7.44562	7.47581	8.77762	-0.732622	-0.730844	-1.03341	-2.08854	-1.332	-1.30181	-0.832291	-1.57412
AGCATTCTCACCAAGACCGA	CONTROL_83							6.28479	7.13434	7.00693	6.01341	6.26159	6.73634	7.99844	-1.71365	-0.864097	-0.991514	-1.98503	-1.73685	-1.2621	-1.18975	-1.66133
GACCCCCGATAACTTTTGAC	CONTROL_88							4.37106	5.65853	6.41501	4.94266	4.6527	5.3859	6.65961	-2.28855	-1.00108	-0.244594	-1.71695	-2.00691	-1.2737	-1.17807	-1.66585
ATTTCCCTACGGAGATATCC	CONTROL_72							6.18125	6.94061	7.11703	5.50469	6.43065	5.63162	7.53968	-1.35844	-0.599078	-0.422656	-2.035	-1.10903	-1.90807	-0.793391	-1.68403
TTGGGGATTAACCCAGAGCC	CONTROL_18							6.39435	5.61209	5.5466	4.46883	3.64882	4.65579	5.99592	0.39843	-0.383834	-0.449325	-1.52709	-2.3471	-1.34014	-0.14491	-1.73811
GGTCCGCGCACAAGAGCAGG	CONTROL_14							6.59856	6.21727	5.56034	3.80348	4.95839	3.61207	5.90483	0.693729	0.312436	-0.344491	-2.10135	-0.946443	-2.29276	0.220558	-1.78019
CCGCTGTCTCACTAATCTCA	CONTROL_51							7.7034	7.87548	8.2064	6.46429	7.23183	7.26702	8.79377	-1.09037	-0.918293	-0.58737	-2.32949	-1.56194	-1.52675	-0.865345	-1.80606
GTTAGGAATAAAAGCTTTGA	CONTROL_1							6.3701	6.60845	5.19597	4.21974	5.66475	5.18576	6.84899	-0.47889	-0.240536	-1.65302	-2.62925	-1.18424	-1.66323	-0.790814	-1.82557
TGTGCACAAGTCGCAACGAA	CONTROL_6							5.2979	5.01898	6.332	4.75096	3.07821	4.66874	6.02833	-0.730429	-1.00935	0.303669	-1.27736	-2.95012	-1.35959	-0.478702	-1.86236
GTGAACTGCAATCTTATTAT	CONTROL_29							6.52207	6.69234	7.06623	4.92034	5.17584	5.52649	7.15647	-0.634397	-0.46413	-0.0902399	-2.23613	-1.98063	-1.62998	-0.396256	-1.94891
GGATTAATTCGCTAAATGAT	CONTROL_22							7.02086	6.8586	6.81986	5.66303	6.55567	5.57127	7.91909	-0.898226	-1.06049	-1.09922	-2.25605	-1.36342	-2.34782	-1.01931	-1.9891
TTGTCCCTGAGAAAACGCGG	CONTROL_71							6.50828	7.17649	7.04905	5.08221	5.79215	6.01099	7.75663	-1.24835	-0.580147	-0.707581	-2.67442	-1.96448	-1.74564	-0.845359	-2.12818
GGTTAACATCGCCACTCTGA	CONTROL_49							7.54975	7.13056	6.12684	6.31322	6.06878	6.44724	8.48602	-0.936271	-1.35546	-2.35918	-2.1728	-2.41725	-2.03878	-1.5503	-2.20961
CGCCGTTCCGAGATACTTGA	CONTROL_58							7.45738	7.51573	7.26218	5.70587	6.19446	6.90165	8.55247	-1.09509	-1.03674	-1.29028	-2.8466	-2.358	-1.65082	-1.14071	-2.28514
CGCAGTACGTATAGACTTAA	CONTROL_27							6.41777	6.05796	6.20751	5.30688	4.3482	4.63113	7.11767	-0.699901	-1.05971	-0.910157	-1.8108	-2.76947	-2.48654	-0.889923	-2.3556
GTTCATTTCCAAGTCCGCTG	CONTROL_75							4.63662	4.40875	2.9862	4.35765	3.90968	1.47658	5.643	-1.00637	-1.23425	-2.65679	-1.28535	-1.73332	-4.16642	-1.63247	-2.39503
TCGGCATACGGGACACACGC	CONTROL_65							4.61015	5.46859	6.1119	3.65939	5.17941	5.94071	7.39339	-2.78324	-1.92479	-1.28149	-3.734	-2.21397	-1.45268	-1.99651	-2.46688
TATTTATACACTATGCGGCA	CONTROL_23							7.10464	7.84421	6.9013	6.31385	6.05615	5.65815	8.47758	-1.37294	-0.633373	-1.57629	-2.16373	-2.42143	-2.81943	-1.1942	-2.4682
TCACCTCCGAACGAACACCT	CONTROL_59							1.865	4.46141	4.16633	4.90652	4.51257	2.07123	6.45831	-4.59331	-1.9969	-2.29198	-1.55179	-1.94573	-4.38708	-2.96073	-2.6282
ATACTCTCACAGGTACATAA	CONTROL_42							6.07198	6.3217	6.4428	6.04292	5.36918	5.79613	8.53762	-2.46564	-2.21591	-2.09481	-2.4947	-3.16844	-2.74149	-2.25879	-2.80154
TCTCGTAGCCTAATGCGCCA	CONTROL_50							0.745093	1.36713	1.00057	0.0415617	0	0	2.89673	-2.15164	-1.5296	-1.89616	-2.85517	-2.89673	-2.89673	-1.85913	-2.88288
CCTTGAAATCAAATCAAACC	CONTROL_52							4.55235	4.78699	4.95122	1.67441	4.67787	0.41724	5.96166	-1.40931	-1.17467	-1.01043	-4.28725	-1.28378	-5.54442	-1.19814	-3.70515
ACCTTACAATAAGTTATATT	CONTROL_74							5.88122	7.22521	6.0769	5.07217	5.34774	5.00402	9.04134	-3.16012	-1.81614	-2.96444	-3.96918	-3.6936	-4.03733	-2.6469	-3.90003
