# Supplementary material for: Creation of Novel Protein Variants with CRISPR/Cas9-Mediated Mutagenesis: Turning a Screening By-Product into a Discovery Tool
Source: PLoS One. 2017 Jan 24;12(1):e0170445. doi: 10.1371/journal.pone.0170445 (PMC5261743; doi:10.1371/journal.pone.0170445)
Supplement: S4 Table — (XLSX) [file pone.0170445.s006.xlsx]

## Sheet: Meljuso
								MELJUSO	MELJUSO	MELJUSO	pDNA	MELJUSO	MELJUSO	MELJUSO	MELJUSO
								Rep A	Rep B	Rep C		Rep A	Rep B	Rep C	Rep ABC
								selumetinib	selumetinib	selumetinib	pDNA	selumetinib	selumetinib	selumetinib	selumetinib
Construct Barcode	Construct IDs	Gene	RefSeqID	Nucleotide Cut Position	Amino acid cut postion	Percent Protein	Annotation	AVG	AVG	AVG	AVG	LFC	LFC	LFC	Avg LFC
GCCGCTCGGGCCCCGGCTCT	AGCGGCCGCTCGGGCCCCGGCTCTCGGTTA	BRAF	NM_004333.4	49	0	0	Non-coding	7.16219	8.44511	7.40693	7.66678	-0.504593	0.778336	-0.259844	0.00463285
CCCGGCTCTCGGTTATAAGA	GGGCCCCGGCTCTCGGTTATAAGATGGCGG	BRAF	NM_004333.4	60	0	0	Non-coding	4.10611	4.90453	4.86632	7.19846	-3.09235	-2.29393	-2.33213	-2.5728
GGCTCTCGGTTATAAGATGG	CCCCGGCTCTCGGTTATAAGATGGCGGCGC	BRAF	NM_004333.4	63	1	0.13	CDS	5.8357	7.60127	6.0772	7.99367	-2.15797	-0.392397	-1.91647	-1.48895
TATAAGATGGCGGCGCTGAG	CGGTTATAAGATGGCGGCGCTGAGCGGTGG	BRAF	NM_004333.4	73	4	0.52	CDS	3.07832	4.82402	4.70944	7.02647	-3.94816	-2.20245	-2.31704	-2.82255
AAGATGGCGGCGCTGAGCGG	TTATAAGATGGCGGCGCTGAGCGGTGGCGG	BRAF	NM_004333.4	76	5	0.65	CDS	3.78117	4.0254	4.38871	7.01792	-3.23675	-2.99252	-2.62921	-2.95283
ATGGCGGCGCTGAGCGGTGG	TAAGATGGCGGCGCTGAGCGGTGGCGGTGG	BRAF	NM_004333.4	79	6	0.78	CDS	2.5539	3.41878	3.27518	5.61747	-3.06357	-2.19869	-2.34229	-2.53485
GCGGCGCTGAGCGGTGGCGG	GATGGCGGCGCTGAGCGGTGGCGGTGGTGG	BRAF	NM_004333.4	82	7	0.91	CDS	5.95186	5.73616	5.51633	8.18769	-2.23582	-2.45152	-2.67136	-2.4529
GCGCTGAGCGGTGGCGGTGG	GGCGGCGCTGAGCGGTGGCGGTGGTGGCGG	BRAF	NM_004333.4	85	8	1.04	CDS	5.7523	4.14545	4.33494	7.33154	-1.57924	-3.18609	-2.9966	-2.58731
CTGAGCGGTGGCGGTGGTGG	GGCGCTGAGCGGTGGCGGTGGTGGCGGCGC	BRAF	NM_004333.4	88	9	1.17	CDS	4.80694	4.26271	4.47272	7.81555	-3.00861	-3.55284	-3.34283	-3.30143
CGGTGGCGGTGGTGGCGGCG	TGAGCGGTGGCGGTGGTGGCGGCGCGGAGC	BRAF	NM_004333.4	93	11	1.44	CDS	1.51191	2.5539	3.12044	7.50352	-5.99161	-4.94962	-4.38308	-5.1081
CGGTGGTGGCGGCGCGGAGC	GTGGCGGTGGTGGCGGCGCGGAGCCGGGCC	BRAF	NM_004333.4	99	13	1.7	CDS	3.39232	3.53853	3.9288	6.1936	-2.80127	-2.65506	-2.2648	-2.57371
GGTGGTGGCGGCGCGGAGCC	TGGCGGTGGTGGCGGCGCGGAGCCGGGCCA	BRAF	NM_004333.4	100	13	1.7	CDS	7.42295	8.81467	9.53008	8.22722	-0.804267	0.587452	1.30286	0.362013
TGGCGGCGCGGAGCCGGGCC	GTGGTGGCGGCGCGGAGCCGGGCCAGGCTC	BRAF	NM_004333.4	105	15	1.96	CDS	0.517508	1.86186	3.18473	4.37245	-3.85494	-2.51059	-1.18772	-2.51775
CCGTTGAACAGAGCCTGGCC	GTCCCCGTTGAACAGAGCCTGGCCCGGCTC	BRAF	NM_004333.4	107	16	2.09	CDS	1.85795	3.08473	2.76331	5.59232	-3.73437	-2.50759	-2.82901	-3.02365
TGTCCCCGTTGAACAGAGCC	TCCATGTCCCCGTTGAACAGAGCCTGGCCC	BRAF	NM_004333.4	112	17	2.22	CDS	5.09796	4.80948	5.1675	7.40295	-2.30499	-2.59347	-2.23545	-2.37797
CCGGGCCAGGCTCTGTTCAA	GGAGCCGGGCCAGGCTCTGTTCAACGGGGA	BRAF	NM_004333.4	118	19	2.48	CDS	0.750935	3.02387	3.13709	4.5026	-3.75167	-1.47874	-1.36551	-2.19864
CGGGCCAGGCTCTGTTCAAC	GAGCCGGGCCAGGCTCTGTTCAACGGGGAC	BRAF	NM_004333.4	119	20	2.61	CDS	4.86869	5.27849	5.74103	5.61666	-0.747974	-0.338175	0.124368	-0.320594
GGGCCAGGCTCTGTTCAACG	AGCCGGGCCAGGCTCTGTTCAACGGGGACA	BRAF	NM_004333.4	120	20	2.61	CDS	6.01997	5.04899	5.60175	8.50708	-2.48712	-3.45809	-2.90533	-2.95018
GGCTCTGTTCAACGGGGACA	GCCAGGCTCTGTTCAACGGGGACATGGAGC	BRAF	NM_004333.4	126	22	2.87	CDS	3.54781	4.24511	4.62768	6.51216	-2.96435	-2.26705	-1.88448	-2.37196
CAACGGGGACATGGAGCCCG	TGTTCAACGGGGACATGGAGCCCGAGGCCG	BRAF	NM_004333.4	135	25	3.26	CDS	0	0.506927	0.444035	3.56265	-3.56265	-3.05573	-3.11862	-3.24567
GGGGACATGGAGCCCGAGGC	CAACGGGGACATGGAGCCCGAGGCCGGCGC	BRAF	NM_004333.4	139	26	3.39	CDS	4.49644	4.35411	5.11223	5.93629	-1.43985	-1.58218	-0.824062	-1.28203
CCGGCGCCGGCGCCGGCCTC	GGCGCCGGCGCCGGCGCCGGCCTCGGGCTC	BRAF	NM_004333.4	140	27	3.52	CDS	7.83721	6.29879	7.57973	6.88724	0.949966	-0.588456	0.692483	0.351331
GCCGGCGCCGGCGCCGGCCT	CGGCGCCGGCGCCGGCGCCGGCCTCGGGCT	BRAF	NM_004333.4	141	27	3.52	CDS	4.21276	1.80926	2.41915	4.32851	-0.115749	-2.51925	-1.90936	-1.51479
ATGGAGCCCGAGGCCGGCGC	GGACATGGAGCCCGAGGCCGGCGCCGGCGC	BRAF	NM_004333.4	145	28	3.66	CDS	3.21943	1.68256	3.18138	5.09676	-1.87733	-3.4142	-1.91538	-2.4023
CGCGGCGCCGGCGCCGGCGC	AGGCCGCGGCGCCGGCGCCGGCGCCGGCCT	BRAF	NM_004333.4	147	29	3.79	CDS	2.73908	2.52734	2.15654	4.20445	-1.46537	-1.67711	-2.04792	-1.73013
CCCGAGGCCGGCGCCGGCGC	GGAGCCCGAGGCCGGCGCCGGCGCCGGCGC	BRAF	NM_004333.4	151	30	3.92	CDS	4.93233	4.29878	4.93005	6.82342	-1.89109	-2.52464	-1.89337	-2.10303
AGAGGCCGCGGCGCCGGCGC	CCGAAGAGGCCGCGGCGCCGGCGCCGGCGC	BRAF	NM_004333.4	153	31	4.05	CDS	1.78976	0.986216	1.4525	5.80018	-4.01043	-4.81397	-4.34768	-4.39069
AGCCGAAGAGGCCGCGGCGC	CCGCAGCCGAAGAGGCCGCGGCGCCGGCGC	BRAF	NM_004333.4	159	33	4.31	CDS	5.89456	3.96669	4.69676	6.00676	-0.112193	-2.04006	-1.30999	-1.15408
CGGCGCCGGCGCCGGCGCCG	AGGCCGGCGCCGGCGCCGGCGCCGCGGCCT	BRAF	NM_004333.4	159	33	4.31	CDS	2.26201	1.0992	3.59049	4.1409	-1.87889	-3.0417	-0.550408	-1.82367
GTCCGCAGCCGAAGAGGCCG	CAGGGTCCGCAGCCGAAGAGGCCGCGGCGC	BRAF	NM_004333.4	165	35	4.57	CDS	5.27842	4.8396	4.88239	7.54021	-2.26179	-2.7006	-2.65782	-2.54007
CGCCGGCGCCGCGGCCTCTT	CCGGCGCCGGCGCCGCGGCCTCTTCGGCTG	BRAF	NM_004333.4	168	36	4.7	CDS	6.65278	6.64358	8.43858	7.83165	-1.17887	-1.18807	0.606933	-0.58667
GGCAGGGTCCGCAGCCGAAG	GAATGGCAGGGTCCGCAGCCGAAGAGGCCG	BRAF	NM_004333.4	171	37	4.83	CDS	4.50238	5.08473	6.37051	7.15381	-2.65143	-2.06908	-0.783303	-1.8346
CGCCGCGGCCTCTTCGGCTG	CCGGCGCCGCGGCCTCTTCGGCTGCGGACC	BRAF	NM_004333.4	174	38	4.96	CDS	7.36826	6.80587	7.01463	9.0033	-1.63504	-2.19743	-1.98867	-1.94038
TCACCTCCTCCGGAATGGCA	GCACTCACCTCCTCCGGAATGGCAGGGTCC	BRAF	NM_004333.4	187	42	5.48	CDS	3.74924	3.00855	4.49899	7.77864	-4.0294	-4.77009	-3.27965	-4.02638
CTCACCTCCTCCGGAATGGC	AGCACTCACCTCCTCCGGAATGGCAGGGTC	BRAF	NM_004333.4	188	43	5.61	CDS	9.57247	5.79558	5.68791	8.75719	0.815274	-2.96162	-3.06929	-1.73854
GGCTGCGGACCCTGCCATTC	CTTCGGCTGCGGACCCTGCCATTCCGGAGG	BRAF	NM_004333.4	189	43	5.61	CDS	1.98357	2.64583	3.98743	4.57319	-2.58962	-1.92736	-0.585763	-1.70091
TGCGGACCCTGCCATTCCGG	CGGCTGCGGACCCTGCCATTCCGGAGGAGG	BRAF	NM_004333.4	192	44	5.74	CDS	4.50667	3.72781	4.3159	7.54437	-3.0377	-3.81656	-3.22847	-3.36091
AGCACTCACCTCCTCCGGAA	CGCCAGCACTCACCTCCTCCGGAATGGCAG	BRAF	NM_004333.4	192	44	5.74	CDS	3.3284	3.65419	3.3403	7.5732	-4.2448	-3.919	-4.2329	-4.13224
GGACCCTGCCATTCCGGAGG	CTGCGGACCCTGCCATTCCGGAGGAGGTGA	BRAF	NM_004333.4	195	45	5.87	CDS	6.83112	6.17741	6.39148	9.13024	-2.29912	-2.95283	-2.73876	-2.66357
GCGCCAGCACTCACCTCCTC	GGTGGCGCCAGCACTCACCTCCTCCGGAAT	BRAF	NM_004333.4	197	46	6.01	CDS	3.61493	3.32883	4.61434	6.34445	-2.72952	-3.01562	-1.73011	-2.49175
ATTCCGGAGGAGGTGAGTGC	TGCCATTCCGGAGGAGGTGAGTGCTGGCGC	BRAF	NM_004333.4	205	0	0	Non-coding	3.83474	2.63275	4.27102	7.24384	-3.4091	-4.61109	-2.97282	-3.66434
ACAAATGATTAAGTTGACAC	TCAAACAAATGATTAAGTTGACACAGGAAC	BRAF	NM_004333.4	74584	57	7.44	CDS	2.50547	5.50816	3.98756	7.0472	-4.54173	-1.53904	-3.05964	-3.0468
GTTGACACAGGAACATATAG	TTAAGTTGACACAGGAACATATAGAGGCCC	BRAF	NM_004333.4	74596	61	7.96	CDS	1.7445	3.40239	2.47091	7.42421	-5.67971	-4.02182	-4.95329	-4.88494
GGAACATATAGAGGCCCTAT	CACAGGAACATATAGAGGCCCTATTGGACA	BRAF	NM_004333.4	74605	64	8.36	CDS	4.40925	4.97542	4.82961	6.80431	-2.39507	-1.82889	-1.9747	-2.06622
CCCACCAAATTTGTCCAATA	GCTCCCCACCAAATTTGTCCAATAGGGCCT	BRAF	NM_004333.4	74608	65	8.49	CDS	5.43304	5.57517	5.2317	7.26415	-1.83111	-1.68898	-2.03246	-1.85085
CCCCACCAAATTTGTCCAAT	TGCTCCCCACCAAATTTGTCCAATAGGGCC	BRAF	NM_004333.4	74609	65	8.49	CDS	4.75873	6.18442	6.31923	6.51836	-1.75963	-0.333934	-0.199129	-0.76423
GAGGCCCTATTGGACAAATT	TATAGAGGCCCTATTGGACAAATTTGGTGG	BRAF	NM_004333.4	74615	67	8.75	CDS	5.19695	5.29744	5.48377	6.33903	-1.14208	-1.0416	-0.855263	-1.01298
GCCCTATTGGACAAATTTGG	AGAGGCCCTATTGGACAAATTTGGTGGGGA	BRAF	NM_004333.4	74618	68	8.88	CDS	2.55934	3.36602	3.66701	7.23344	-4.6741	-3.86742	-3.56643	-4.03598
CCCTATTGGACAAATTTGGT	GAGGCCCTATTGGACAAATTTGGTGGGGAG	BRAF	NM_004333.4	74619	69	9.01	CDS	6.08119	5.37064	5.65782	6.86766	-0.786471	-1.49702	-1.20984	-1.16444
CCTATTGGACAAATTTGGTG	AGGCCCTATTGGACAAATTTGGTGGGGAGC	BRAF	NM_004333.4	74620	69	9.01	CDS	5.17084	5.28012	5.7724	8.152	-2.98116	-2.87188	-2.3796	-2.74421
ACCTCCAGATATATTGATGG	GCTTACCTCCAGATATATTGATGGTGGATT	BRAF	NM_004333.4	74640	76	9.92	CDS	6.2734	7.92515	6.28119	8.87202	-2.59862	-0.946869	-2.59083	-2.04544
CTTACCTCCAGATATATTGA	AAAGCTTACCTCCAGATATATTGATGGTGG	BRAF	NM_004333.4	74643	77	10.05	CDS	4.11379	4.32884	4.37561	8.10659	-3.9928	-3.77775	-3.73098	-3.83384
TAATCCACCATCAATATATC	AGCATAATCCACCATCAATATATCTGGAGG	BRAF	NM_004333.4	74647	78	10.18	CDS	8.81736	3.699	4.55614	7.55125	1.26611	-3.85225	-2.99511	-1.86042
TCCACCATCAATATATCTGG	ATAATCCACCATCAATATATCTGGAGGTAA	BRAF	NM_004333.4	74650	79	10.31	CDS	5.84453	4.74232	5.02574	9.1208	-3.27626	-4.37848	-4.09506	-3.9166
CTTGCTGGTGTATTCTTCAT	CTAGCTTGCTGGTGTATTCTTCATAGGCCT	BRAF	NM_004333.4	89900	83	10.84	CDS	5.13629	6.15129	6.13751	7.98012	-2.84383	-1.82883	-1.84261	-2.17176
TTGGAGTGCATCTAGCTTGC	TTTGTTGGAGTGCATCTAGCTTGCTGGTGT	BRAF	NM_004333.4	89915	88	11.49	CDS	5.52634	4.50709	4.96065	7.40859	-1.88225	-2.9015	-2.44794	-2.41057
ATAACTGTTGTTCTCTTTGT	TCCAATAACTGTTGTTCTCTTTGTTGGAGT	BRAF	NM_004333.4	89934	94	12.27	CDS	7.89115	6.67535	7.52798	9.34916	-1.458	-2.6738	-1.82118	-1.98433
ACAAAGAGAACAACAGTTAT	TCCAACAAAGAGAACAACAGTTATTGGAAT	BRAF	NM_004333.4	89948	99	12.92	CDS	4.76097	6.11243	6.32837	7.49826	-2.73729	-1.38583	-1.16989	-1.76434
ACAACAGTTATTGGAATCTC	GAGAACAACAGTTATTGGAATCTCTGGGGA	BRAF	NM_004333.4	89957	102	13.32	CDS	5.82904	6.3746	6.06529	8.18057	-2.35153	-1.80597	-2.11528	-2.09093
CAACAGTTATTGGAATCTCT	AGAACAACAGTTATTGGAATCTCTGGGGAA	BRAF	NM_004333.4	89958	102	13.32	CDS	4.86964	4.30293	4.75131	6.9256	-2.05597	-2.62267	-2.17429	-2.28431
AACAGTTATTGGAATCTCTG	GAACAACAGTTATTGGAATCTCTGGGGAAC	BRAF	NM_004333.4	89959	103	13.45	CDS	3.94443	3.37092	3.6327	7.20262	-3.25819	-3.83171	-3.56992	-3.55327
TTATTGGAATCTCTGGGGAA	ACAGTTATTGGAATCTCTGGGGAACGGAAC	BRAF	NM_004333.4	89964	104	13.58	CDS	3.11645	3.02997	4.2824	6.80795	-3.6915	-3.77797	-2.52555	-3.33167
TGTTTCTAGCTCTGCATCAA	TTTCTGTTTCTAGCTCTGCATCAATGGATA	BRAF	NM_004333.4	89999	116	15.14	CDS	5.00298	5.81854	6.32804	7.69112	-2.68815	-1.87259	-1.36309	-1.97461
AGAAGAGGAAGAAGATGTAA	GGCTAGAAGAGGAAGAAGATGTAACGGTAT	BRAF	NM_004333.4	90014	121	15.8	CDS	2.69906	2.54221	4.30463	6.64189	-3.94283	-4.09968	-2.33726	-3.45992
TAGCACTGAAAGGCTAGAAG	AAGGTAGCACTGAAAGGCTAGAAGAGGAAG	BRAF	NM_004333.4	90029	126	16.45	CDS	4.87836	5.76945	5.52977	8.79968	-3.92132	-3.03024	-3.26991	-3.40716
GAGATGAAGGTAGCACTGAA	GAAAGAGATGAAGGTAGCACTGAAAGGCTA	BRAF	NM_004333.4	90039	129	16.84	CDS	5.48377	4.22377	4.8806	8.00216	-2.51839	-3.7784	-3.12157	-3.13945
TGAAAAACTGAAAGAGATGA	ATTTTGAAAAACTGAAAGAGATGAAGGTAG	BRAF	NM_004333.4	90052	134	17.49	CDS	7.04134	6.44157	5.67951	7.34449	-0.303148	-0.902922	-1.66498	-0.957016
TTGCTCCGTGCCACATCTGT	GGGGTTGCTCCGTGCCACATCTGTGGGATT	BRAF	NM_004333.4	90079	143	18.67	CDS	7.56347	7.44508	7.74748	9.44024	-1.87677	-1.99515	-1.69276	-1.85489
GTTGCTCCGTGCCACATCTG	TGGGGTTGCTCCGTGCCACATCTGTGGGAT	BRAF	NM_004333.4	90080	143	18.67	CDS	5.53601	6.03502	5.8611	7.49103	-1.95502	-1.45601	-1.62993	-1.68032
AAAATCCCACAGATGTGGCA	TTTCAAAATCCCACAGATGTGGCACGGAGC	BRAF	NM_004333.4	90085	145	18.93	CDS	3.55247	2.74169	3.32371	6.90947	-3.357	-4.16778	-3.58576	-3.70351
GGCAGGAAGACTCTAACGAT	GTTGGGCAGGAAGACTCTAACGATAGGTTT	BRAF	NM_004333.4	90121	157	20.5	CDS	5.13747	3.85381	4.53316	7.3568	-2.21933	-3.50299	-2.82364	-2.84865
CTGTCCTCTGTTTGTTGGGC	ACCACTGTCCTCTGTTTGTTGGGCAGGAAG	BRAF	NM_004333.4	90138	162	21.15	CDS	4.81564	5.34623	5.80245	8.34642	-3.53077	-3.00019	-2.54396	-3.02497
ACCACTGTCCTCTGTTTGTT	ACTCACCACTGTCCTCTGTTTGTTGGGCAG	BRAF	NM_004333.4	90142	164	21.41	CDS	6.19189	6.13869	5.51398	6.76325	-0.571357	-0.624557	-1.24927	-0.815061
CACCACTGTCCTCTGTTTGT	GACTCACCACTGTCCTCTGTTTGTTGGGCA	BRAF	NM_004333.4	90143	164	21.41	CDS	3.42833	4.25363	4.21008	5.40998	-1.98165	-1.15635	-1.1999	-1.44596
TCTTCCTGCCCAACAAACAG	AGAGTCTTCCTGCCCAACAAACAGAGGACA	BRAF	NM_004333.4	90145	165	21.54	CDS	2.03772	2.79087	2.71783	7.80193	-5.76421	-5.01106	-5.08411	-5.28646
GCCCAACAAACAGAGGACAG	TCCTGCCCAACAAACAGAGGACAGTGGTGA	BRAF	NM_004333.4	90152	167	21.8	CDS	0	2.15638	3.37261	5.87622	-5.87622	-3.71984	-2.50361	-4.03322
CAATATATTTATGATACCAT	TTATCAATATATTTATGATACCATAGGTAC	BRAF	NM_004333.4	115765	0	0	Non-coding	3.23146	3.61814	4.42622	8.62592	-5.39446	-5.00778	-4.19969	-4.86731
CCACACCTTGCAGGTACCTA	AACTCCACACCTTGCAGGTACCTATGGTAT	BRAF	NM_004333.4	115770	0	0	Non-coding	6.40451	6.35011	6.91507	8.77168	-2.36717	-2.42157	-1.85661	-2.21512
TGATACCATAGGTACCTGCA	TTTATGATACCATAGGTACCTGCAAGGTGT	BRAF	NM_004333.4	115776	171	22.32	CDS	4.45764	4.70582	5.16103	7.82269	-3.36505	-3.11687	-2.66166	-3.04786
ACTGTAACTCCACACCTTGC	TCGGACTGTAACTCCACACCTTGCAGGTAC	BRAF	NM_004333.4	115779	172	22.45	CDS	4.66618	3.2984	5.03023	6.96497	-2.29879	-3.66657	-1.93474	-2.63336
CCATAGGTACCTGCAAGGTG	GATACCATAGGTACCTGCAAGGTGTGGAGT	BRAF	NM_004333.4	115781	172	22.45	CDS	4.84918	5.26721	5.28	8.83802	-3.98884	-3.57081	-3.55802	-3.70589
GTGCTTTCTTTAGACTGTCT	ATCAGTGCTTTCTTTAGACTGTCTCGGACT	BRAF	NM_004333.4	115802	179	23.37	CDS	5.63842	5.00879	5.65267	7.41228	-1.77387	-2.40349	-1.75961	-1.97899
AAGAAAGCACTGATGATGAG	TCTAAAGAAAGCACTGATGATGAGAGGTCT	BRAF	NM_004333.4	115826	187	24.41	CDS	3.11064	3.03657	3.71112	7.18544	-4.0748	-4.14888	-3.47433	-3.89933
TGTAAACAGCACAGCACTCT	ATTCTGTAAACAGCACAGCACTCTGGGATT	BRAF	NM_004333.4	115844	193	25.2	CDS	6.21894	5.73872	6.22117	7.73506	-1.51611	-1.99634	-1.51388	-1.67544
CTGTAAACAGCACAGCACTC	AATTCTGTAAACAGCACAGCACTCTGGGAT	BRAF	NM_004333.4	115845	194	25.33	CDS	5.12057	5.92034	5.6479	7.14515	-2.02457	-1.22481	-1.49725	-1.58221
CTGTGCTGTTTACAGAATTC	AGTGCTGTGCTGTTTACAGAATTCAGGATG	BRAF	NM_004333.4	115864	200	26.11	CDS	7.15977	8.25587	8.11294	8.65102	-1.49126	-0.395159	-0.538086	-0.808168
GCTGTTTACAGAATTCAGGA	CTGTGCTGTTTACAGAATTCAGGATGGGTA	BRAF	NM_004333.4	115868	201	26.24	CDS	2.3928	3.62059	2.35009	7.30246	-4.90966	-3.68187	-4.95237	-4.51463
CTGTTTACAGAATTCAGGAT	TGTGCTGTTTACAGAATTCAGGATGGGTAT	BRAF	NM_004333.4	115869	202	26.37	CDS	4.95726	4.85673	5.09372	8.81898	-3.86172	-3.96225	-3.72526	-3.84974
TACAGAATTCAGGATGGGTA	TGTTTACAGAATTCAGGATGGGTATGGTTT	BRAF	NM_004333.4	115874	0	0	Non-coding	5.18388	5.83573	5.61234	7.29031	-2.10643	-1.45458	-1.67797	-1.74633
TTCAGAGAGAAGAAACCAAT	ATTTTTCAGAGAGAAGAAACCAATTGGTTG	BRAF	NM_004333.4	116715	207	27.02	CDS	3.92564	3.97131	4.62284	7.61779	-3.69216	-3.64649	-2.99496	-3.44453
ATATCAGTGTCCCAACCAAT	GGAAATATCAGTGTCCCAACCAATTGGTTT	BRAF	NM_004333.4	116719	209	27.28	CDS	4.23946	6.25414	4.06234	7.80068	-3.56123	-1.54655	-3.73835	-2.94871
GAGAGAAGAAACCAATTGGT	TTCAGAGAGAAGAAACCAATTGGTTGGGAC	BRAF	NM_004333.4	116719	209	27.28	CDS	0	1.65047	3.08181	6.1015	-6.1015	-4.45103	-3.01968	-4.52407
AGAGAAGAAACCAATTGGTT	TCAGAGAGAAGAAACCAATTGGTTGGGACA	BRAF	NM_004333.4	116720	209	27.28	CDS	3.53274	4.44475	4.46687	7.35557	-3.82284	-2.91082	-2.8887	-3.20745
GTTGGGACACTGATATTTCC	ATTGGTTGGGACACTGATATTTCCTGGCTT	BRAF	NM_004333.4	116737	215	28.07	CDS	5.92672	5.48608	5.7224	8.09752	-2.17079	-2.61144	-2.37511	-2.38578
CAATTCTTCTCCAGTAAGCC	CATGCAATTCTTCTCCAGTAAGCCAGGAAA	BRAF	NM_004333.4	116744	217	28.33	CDS	5.41622	4.81782	5.87908	7.12853	-1.71231	-2.31071	-1.24945	-1.75749
ACTGATATTTCCTGGCTTAC	GGACACTGATATTTCCTGGCTTACTGGAGA	BRAF	NM_004333.4	116745	217	28.33	CDS	6.3431	5.6678	5.90497	7.26067	-0.91757	-1.59288	-1.35571	-1.28872
TACTGGAGAAGAATTGCATG	GGCTTACTGGAGAAGAATTGCATGTGGAAG	BRAF	NM_004333.4	116762	223	29.11	CDS	0.391119	2.72554	2.5453	6.46709	-6.07598	-3.74155	-3.92179	-4.57977
AGAATTGCATGTGGAAGTGT	GAGAAGAATTGCATGTGGAAGTGTTGGAGA	BRAF	NM_004333.4	116771	226	29.5	CDS	0	2.49246	3.39409	6.79969	-6.79969	-4.30723	-3.4056	-4.83751
ACAAAGTTGTGTGTTGTAAG	ACATACAAAGTTGTGTGTTGTAAGTGGAAC	BRAF	NM_004333.4	116791	233	30.42	CDS	5.16046	4.58109	5.34839	8.38031	-3.21985	-3.79922	-3.03192	-3.35033
ACAAAAGTCACAAAATGCTA	TTCGACAAAAGTCACAAAATGCTAAGGTGA	BRAF	NM_004333.4	123230	246	32.11	CDS	5.20265	6.79088	7.0211	8.11866	-2.916	-1.32778	-1.09755	-1.78045
ATGTTTGACAGCGGAAACCC	CCACATGTTTGACAGCGGAAACCCTGGAAA	BRAF	NM_004333.4	123267	258	33.68	CDS	4.5601	3.21826	4.37396	8.17966	-3.61956	-4.96141	-3.8057	-4.12889
TATAACCACATGTTTGACAG	AATTTATAACCACATGTTTGACAGCGGAAA	BRAF	NM_004333.4	123276	261	34.07	CDS	3.02028	4.34157	4.62529	7.47243	-4.45215	-3.13086	-2.84715	-3.47672
GGTTTCCGCTGTCAAACATG	CCAGGGTTTCCGCTGTCAAACATGTGGTTA	BRAF	NM_004333.4	123282	263	34.33	CDS	3.42332	2.53173	3.48743	7.21441	-3.79109	-4.68268	-3.72698	-4.06692
GAACTTCTGTACTACAACGC	AGTGGAACTTCTGTACTACAACGCTGGTGA	BRAF	NM_004333.4	123306	271	35.38	CDS	0.908627	1.87989	1.11416	6.3664	-5.45777	-4.4865	-5.25224	-5.0655
TCATAATTAACACACATCAG	TTGGTCATAATTAACACACATCAGTGGAAC	BRAF	NM_004333.4	123328	279	36.42	CDS	3.73262	3.71653	3.22991	8.59528	-4.86266	-4.87875	-5.36537	-5.03559
TTTGGATTACTTACTCAAGT	TATTTTTGGATTACTTACTCAAGTTGGTCA	BRAF	NM_004333.4	123351	286	37.34	CDS	7.18157	5.12087	6.26459	7.63321	-0.451643	-2.51233	-1.36862	-1.4442
GAGACAAACAGCAAACTGTG	CTTGGAGACAAACAGCAAACTGTGAGGCAA	BRAF	NM_004333.4	124282	0	0	Non-coding	4.15957	2.68844	3.54027	7.43595	-3.27638	-4.74751	-3.89568	-3.97319
TGGGTGGTGTTCAAAGAACT	GTATTGGGTGGTGTTCAAAGAACTTGGAGA	BRAF	NM_004333.4	124304	294	38.38	CDS	4.61802	5.43562	5.45987	7.7048	-3.08678	-2.26918	-2.24494	-2.53363
CCTCTTCCTGTGGTATTGGG	GACGCCTCTTCCTGTGGTATTGGGTGGTGT	BRAF	NM_004333.4	124320	299	39.03	CDS	4.52163	4.63594	4.7775	7.73503	-3.2134	-3.09909	-2.95753	-3.09001
ACGCCTCTTCCTGTGGTATT	AAGGACGCCTCTTCCTGTGGTATTGGGTGG	BRAF	NM_004333.4	124323	300	39.16	CDS	8.58482	8.01883	7.87176	8.68582	-0.101003	-0.666992	-0.814067	-0.527354
GACGCCTCTTCCTGTGGTAT	TAAGGACGCCTCTTCCTGTGGTATTGGGTG	BRAF	NM_004333.4	124324	301	39.3	CDS	6.30837	6.98405	6.91466	8.40205	-2.09368	-1.418	-1.48739	-1.66636
TGAACACCACCCAATACCAC	TCTTTGAACACCACCCAATACCACAGGAAG	BRAF	NM_004333.4	124325	301	39.3	CDS	3.50467	3.91033	3.39033	7.54511	-4.04043	-3.63477	-4.15478	-3.94333
GCTAAGGACGCCTCTTCCTG	CTCTGCTAAGGACGCCTCTTCCTGTGGTAT	BRAF	NM_004333.4	124330	303	39.56	CDS	3.13009	3.71357	5.36463	7.68954	-4.55944	-3.97597	-2.32491	-3.62011
CCACCCAATACCACAGGAAG	AACACCACCCAATACCACAGGAAGAGGCGT	BRAF	NM_004333.4	124331	303	39.56	CDS	0	0	0	2.05477	-2.05477	-2.05477	-2.05477	-2.05477
TGTTAGGGCAGTCTCTGCTA	CAGATGTTAGGGCAGTCTCTGCTAAGGACG	BRAF	NM_004333.4	124346	308	40.21	CDS	7.87919	6.31284	6.41029	8.45786	-0.578665	-2.14502	-2.04757	-1.59042
AGGGGATGATCCAGATGTTA	CGGAAGGGGATGATCCAGATGTTAGGGCAG	BRAF	NM_004333.4	124361	313	40.86	CDS	6.54403	6.30158	6.51687	8.10793	-1.5639	-1.80636	-1.59106	-1.65377
GCAGAGACTGCCCTAACATC	CTTAGCAGAGACTGCCCTAACATCTGGATC	BRAF	NM_004333.4	124362	313	40.86	CDS	4.91985	4.38027	7.10722	6.37657	-1.45672	-1.9963	0.730653	-0.907456
AAGGGGATGATCCAGATGTT	GCGGAAGGGGATGATCCAGATGTTAGGGCA	BRAF	NM_004333.4	124362	313	40.86	CDS	2.92881	4.93107	5.54691	6.34875	-3.41994	-1.41768	-0.801841	-1.87982
GTCCGAGGCGGGTGCGGAAG	TAGAGTCCGAGGCGGGTGCGGAAGGGGATG	BRAF	NM_004333.4	124379	319	41.64	CDS	4.57872	4.34993	5.058	7.62831	-3.04959	-3.27838	-2.57031	-2.96609
AGTCCGAGGCGGGTGCGGAA	ATAGAGTCCGAGGCGGGTGCGGAAGGGGAT	BRAF	NM_004333.4	124380	319	41.64	CDS	3.39321	2.85696	4.19089	6.59705	-3.20384	-3.74009	-2.40616	-3.11669
GAGTCCGAGGCGGGTGCGGA	AATAGAGTCCGAGGCGGGTGCGGAAGGGGA	BRAF	NM_004333.4	124381	320	41.78	CDS	3.22686	2.3836	3.78492	6.16457	-2.93772	-3.78098	-2.37966	-3.03278
AATAGAGTCCGAGGCGGGTG	ACCCAATAGAGTCCGAGGCGGGTGCGGAAG	BRAF	NM_004333.4	124385	321	41.91	CDS	4.45505	5.073	5.04106	6.7704	-2.31535	-1.6974	-1.72934	-1.91403
ATCCCCTTCCGCACCCGCCT	GATCATCCCCTTCCGCACCCGCCTCGGACT	BRAF	NM_004333.4	124388	322	42.04	CDS	5.47021	5.55219	5.8455	8.05917	-2.58897	-2.50698	-2.21367	-2.43654
TACCCAATAGAGTCCGAGGC	ACCATACCCAATAGAGTCCGAGGCGGGTGC	BRAF	NM_004333.4	124390	323	42.17	CDS	6.37243	5.75563	6.47876	8.68608	-2.31365	-2.93045	-2.20731	-2.4838
ATACCCAATAGAGTCCGAGG	AACCATACCCAATAGAGTCCGAGGCGGGTG	BRAF	NM_004333.4	124391	323	42.17	CDS	3.51266	4.84445	3.63466	7.38222	-3.86956	-2.53777	-3.74756	-3.38496
ACCATACCCAATAGAGTCCG	TCAAACCATACCCAATAGAGTCCGAGGCGG	BRAF	NM_004333.4	124394	324	42.3	CDS	6.5123	8.57679	5.91215	7.92083	-1.40852	0.655969	-2.00867	-0.920409
GCACCCGCCTCGGACTCTAT	TTCCGCACCCGCCTCGGACTCTATTGGGTA	BRAF	NM_004333.4	124398	325	42.43	CDS	8.55824	8.90457	7.60784	8.34282	0.215421	0.561748	-0.734986	0.0140611
CACCCGCCTCGGACTCTATT	TCCGCACCCGCCTCGGACTCTATTGGGTAT	BRAF	NM_004333.4	124399	326	42.56	CDS	3.82359	4.75204	4.22032	5.88057	-2.05698	-1.12853	-1.66025	-1.61525
GCCTCGGACTCTATTGGGTA	ACCCGCCTCGGACTCTATTGGGTATGGTTT	BRAF	NM_004333.4	124404	0	0	Non-coding	4.04066	4.52813	4.33648	7.68661	-3.64594	-3.15848	-3.35013	-3.38485
TATGGTTTGACTTCTGCTCT	TGGGTATGGTTTGACTTCTGCTCTTGGGCG	BRAF	NM_004333.4	124422	0	0	Non-coding	6.23785	6.61686	6.72084	7.07363	-0.835779	-0.456761	-0.352783	-0.548441
GCCTGGAAAAATGAAGTCAT	TGGGGCCTGGAAAAATGAAGTCATTGGAAG	BRAF	NM_004333.4	130283	0	0	Non-coding	7.46521	6.8494	7.82889	8.07035	-0.605139	-1.22095	-0.24146	-0.689183
ACTGGTGAGAATTTGGGGCC	ACGGACTGGTGAGAATTTGGGGCCTGGAAA	BRAF	NM_004333.4	130300	328	42.82	CDS	3.1011	3.93398	2.78455	4.11453	-1.01343	-0.180545	-1.32998	-0.841319
GACGGACTGGTGAGAATTTG	AGGAGACGGACTGGTGAGAATTTGGGGCCT	BRAF	NM_004333.4	130305	330	43.08	CDS	5.18014	5.16443	5.27676	7.37978	-2.19964	-2.21535	-2.10302	-2.17267
AGACGGACTGGTGAGAATTT	AAGGAGACGGACTGGTGAGAATTTGGGGCC	BRAF	NM_004333.4	130306	330	43.08	CDS	3.58019	3.65482	4.7372	4.70105	-1.12087	-1.04623	0.0361452	-0.710318
GAGACGGACTGGTGAGAATT	GAAGGAGACGGACTGGTGAGAATTTGGGGC	BRAF	NM_004333.4	130307	330	43.08	CDS	0	0	0.0406002	0	0	0	0.0406002	0.0135334
GAAGGGCTGTGGAATTGGAA	GTCGGAAGGGCTGTGGAATTGGAATGGATT	BRAF	NM_004333.4	130339	341	44.52	CDS	5.4942	5.96795	7.54818	8.23798	-2.74378	-2.27003	-0.689793	-1.9012
GGTCGGAAGGGCTGTGGAAT	TGCTGGTCGGAAGGGCTGTGGAATTGGAAT	BRAF	NM_004333.4	130344	343	44.78	CDS	3.40967	4.46549	3.95725	5.88418	-2.47451	-1.41869	-1.92693	-1.94004
TCTGCTGGTCGGAAGGGCTG	TTCATCTGCTGGTCGGAAGGGCTGTGGAAT	BRAF	NM_004333.4	130350	345	45.04	CDS	3.40967	4.9614	4.62727	6.88006	-3.47039	-1.91866	-2.25279	-2.54728
TCTTCATCTGCTGGTCGGAA	ATGATCTTCATCTGCTGGTCGGAAGGGCTG	BRAF	NM_004333.4	130356	347	45.3	CDS	4.47894	4.12803	6.83958	7.80101	-3.32207	-3.67299	-0.961433	-2.65216
ATCTTCATCTGCTGGTCGGA	GATGATCTTCATCTGCTGGTCGGAAGGGCT	BRAF	NM_004333.4	130357	347	45.3	CDS	6.3995	7.72388	6.80467	7.84146	-1.44196	-0.117575	-1.03679	-0.865441
GATGATCTTCATCTGCTGGT	TTTCGATGATCTTCATCTGCTGGTCGGAAG	BRAF	NM_004333.4	130361	348	45.43	CDS	5.76198	5.58749	6.11097	8.09115	-2.32917	-2.50366	-1.98017	-2.271
TTTCGATGATCTTCATCTGC	TTGATTTCGATGATCTTCATCTGCTGGTCG	BRAF	NM_004333.4	130365	350	45.69	CDS	6.08396	6.7001	5.77955	7.89286	-1.8089	-1.19276	-2.11332	-1.70499
GAAGATCATCGAAATCAATT	AGATGAAGATCATCGAAATCAATTTGGGCA	BRAF	NM_004333.4	130385	356	46.48	CDS	4.79762	5.1398	5.70104	7.99355	-3.19592	-2.85374	-2.29251	-2.78073
AAGATCATCGAAATCAATTT	GATGAAGATCATCGAAATCAATTTGGGCAA	BRAF	NM_004333.4	130386	357	46.61	CDS	6.78037	5.8892	5.39344	7.99604	-1.21567	-2.10684	-2.6026	-1.97504
CATTGGGAGCTGATGAGGAT	TGCACATTGGGAGCTGATGAGGATCGGTCT	BRAF	NM_004333.4	130406	363	47.39	CDS	9.46806	5.76012	5.77422	7.13596	2.3321	-1.37584	-1.36174	-0.135162
ATGCACATTGGGAGCTGATG	TTATATGCACATTGGGAGCTGATGAGGATC	BRAF	NM_004333.4	130411	365	47.65	CDS	4.32893	3.39444	5.94618	7.17324	-2.84431	-3.7788	-1.22706	-2.61672
ATTGTGTTTATATGCACATT	TTCTATTGTGTTTATATGCACATTGGGAGC	BRAF	NM_004333.4	130422	369	48.17	CDS	7.15543	5.07048	6.21355	7.08196	0.0734733	-2.01148	-0.868405	-0.935469
TATTGTGTTTATATGCACAT	GTTCTATTGTGTTTATATGCACATTGGGAG	BRAF	NM_004333.4	130423	369	48.17	CDS	7.72685	9.56315	9.46942	9.93722	-2.21037	-0.374068	-0.4678	-1.01741
ATACTTACATCAATATTGAC	CTGGATACTTACATCAATATTGACAGGTTC	BRAF	NM_004333.4	130449	378	49.35	CDS	5.14778	6.80604	5.26364	9.14365	-3.99587	-2.33761	-3.88001	-3.4045
ATACATTACTATTTATTTGT	AAATATACATTACTATTTATTTGTAGGACT	BRAF	NM_004333.4	137176	0	0	Non-coding	9.31406	5.16203	6.42645	10.4586	-1.1445	-5.29653	-4.03211	-3.49105
TAGGACTTGATTAGAGACCA	TTTGTAGGACTTGATTAGAGACCAAGGATT	BRAF	NM_004333.4	137195	385	50.26	CDS	2.29328	4.25744	4.40457	6.76803	-4.47474	-2.51059	-2.36346	-3.11626
CTCCATCACCACGAAATCCT	TTACCTCCATCACCACGAAATCCTTGGTCT	BRAF	NM_004333.4	137201	387	50.52	CDS	5.01684	4.96225	5.60298	7.53781	-2.52097	-2.57556	-1.93483	-2.34379
ATTAGAGACCAAGGATTTCG	CTTGATTAGAGACCAAGGATTTCGTGGTGA	BRAF	NM_004333.4	137204	388	50.65	CDS	4.52993	3.97423	5.23427	7.11183	-2.5819	-3.1376	-1.87756	-2.53236
GACCAAGGATTTCGTGGTGA	TAGAGACCAAGGATTTCGTGGTGATGGAGG	BRAF	NM_004333.4	137210	390	50.91	CDS	4.4263	4.17951	3.39372	5.23033	-0.804032	-1.05082	-1.83662	-1.23049
CAAGGATTTCGTGGTGATGG	AGACCAAGGATTTCGTGGTGATGGAGGTAA	BRAF	NM_004333.4	137213	391	51.04	CDS	7.41439	6.63337	6.45829	8.31578	-0.901395	-1.68241	-1.85749	-1.48043
TGGAGGTAAGTAGTGATTTC	GTGATGGAGGTAAGTAGTGATTTCAGGTTT	BRAF	NM_004333.4	137230	0	0	Non-coding	7.63489	7.7632	7.93693	7.79933	-0.164444	-0.0361284	0.137595	-0.0209926
ACTAATTTAGGATCAACCAC	TTTCACTAATTTAGGATCAACCACAGGTTT	BRAF	NM_004333.4	141615	395	51.57	CDS	5.79248	4.00548	4.77323	7.70434	-1.91185	-3.69885	-2.9311	-2.84727
GGGGGTAGCAGACAAACCTG	CAGGGGGGGTAGCAGACAAACCTGTGGTTG	BRAF	NM_004333.4	141620	397	51.83	CDS	4.69031	4.29988	4.44553	6.86122	-2.17091	-2.56134	-2.4157	-2.38265
GCCAGGTAATGAGGCAGGGG	GTGAGCCAGGTAATGAGGCAGGGGGGGTAG	BRAF	NM_004333.4	141638	403	52.61	CDS	4.04025	2.78883	3.43284	5.45475	-1.4145	-2.66592	-2.02191	-2.03411
AGCCAGGTAATGAGGCAGGG	AGTGAGCCAGGTAATGAGGCAGGGGGGGTA	BRAF	NM_004333.4	141639	403	52.61	CDS	5.06341	8.03936	5.96192	7.847	-2.78359	0.192364	-1.88508	-1.4921
GAGCCAGGTAATGAGGCAGG	TAGTGAGCCAGGTAATGAGGCAGGGGGGGT	BRAF	NM_004333.4	141640	404	52.74	CDS	2.77214	2.73089	3.91779	6.97169	-4.19955	-4.2408	-3.0539	-3.83142
TGAGCCAGGTAATGAGGCAG	TTAGTGAGCCAGGTAATGAGGCAGGGGGGG	BRAF	NM_004333.4	141641	404	52.74	CDS	5.52344	5.39319	5.91385	7.34957	-1.82613	-1.95638	-1.43572	-1.73941
GTGAGCCAGGTAATGAGGCA	GTTAGTGAGCCAGGTAATGAGGCAGGGGGG	BRAF	NM_004333.4	141642	404	52.74	CDS	6.41082	5.50877	7.89072	8.26788	-1.85706	-2.75911	-0.377158	-1.66444
AGTGAGCCAGGTAATGAGGC	AGTTAGTGAGCCAGGTAATGAGGCAGGGGG	BRAF	NM_004333.4	141643	405	52.87	CDS	4.29194	3.82521	3.7319	6.25735	-1.96542	-2.43215	-2.52545	-2.30767
AGTTAGTGAGCCAGGTAATG	CGTTAGTTAGTGAGCCAGGTAATGAGGCAG	BRAF	NM_004333.4	141647	406	53	CDS	5.69902	5.45942	6.12829	6.77843	-1.07941	-1.31902	-0.65014	-1.01619
ACCCCCCCTGCCTCATTACC	TGCTACCCCCCCTGCCTCATTACCTGGCTC	BRAF	NM_004333.4	141648	406	53	CDS	6.62095	6.60853	5.95126	7.17425	-0.553291	-0.565716	-1.22298	-0.780663
TTCACGTTAGTTAGTGAGCC	GGCTTTCACGTTAGTTAGTGAGCCAGGTAA	BRAF	NM_004333.4	141655	409	53.39	CDS	1.77828	3.64058	3.30385	4.06423	-2.28595	-0.423644	-0.760375	-1.15666
AGGTCCTGGAGATTTCTGTA	GCTGAGGTCCTGGAGATTTCTGTAAGGCTT	BRAF	NM_004333.4	141680	417	54.44	CDS	6.54684	5.82265	7.10472	8.37572	-1.82888	-2.55307	-1.27099	-1.88432
AAAGCCTTACAGAAATCTCC	CGTGAAAGCCTTACAGAAATCTCCAGGACC	BRAF	NM_004333.4	141687	419	54.7	CDS	2.7704	2.84779	3.67127	7.75216	-4.98175	-4.90437	-4.08088	-4.65567
TTCCTTTCTCGCTGAGGTCC	TGACTTCCTTTCTCGCTGAGGTCCTGGAGA	BRAF	NM_004333.4	141694	422	55.09	CDS	7.84207	6.67117	7.36317	8.61456	-0.772485	-1.94339	-1.25139	-1.32242
GATGACTTCCTTTCTCGCTG	TGAAGATGACTTCCTTTCTCGCTGAGGTCC	BRAF	NM_004333.4	141700	424	55.35	CDS	5.16279	7.72029	5.30132	7.71709	-2.55429	0.00320587	-2.41577	-1.65562
CTCCAGGACCTCAGCGAGAA	AAATCTCCAGGACCTCAGCGAGAAAGGAAG	BRAF	NM_004333.4	141703	425	55.48	CDS	7.24861	6.93165	7.71356	8.23693	-0.988321	-1.30528	-0.523364	-0.938988
CATTCGATTCCTGTCTTCTG	TTACCATTCGATTCCTGTCTTCTGAGGATG	BRAF	NM_004333.4	141728	433	56.53	CDS	6.23105	6.19775	6.61133	8.94198	-2.71093	-2.74422	-2.33065	-2.59527
CATCTTCATCCTCAGAAGAC	AAGTCATCTTCATCCTCAGAAGACAGGAAT	BRAF	NM_004333.4	141730	434	56.66	CDS	5.62327	5.01267	3.95919	8.15163	-2.52835	-3.13896	-4.19244	-3.28658
CTCAGAAGACAGGAATCGAA	CATCCTCAGAAGACAGGAATCGAATGGTAA	BRAF	NM_004333.4	141740	437	57.05	CDS	0.603922	4.50449	1.72182	6.04566	-5.44174	-1.54118	-4.32385	-3.76892
TCAAGAAAACACTTGGTAGA	TTTATCAAGAAAACACTTGGTAGACGGGAC	BRAF	NM_004333.4	143084	443	57.83	CDS	4.62856	5.03353	6.39464	6.91751	-2.28894	-1.88398	-0.522872	-1.56526
CAAGAAAACACTTGGTAGAC	TTATCAAGAAAACACTTGGTAGACGGGACT	BRAF	NM_004333.4	143085	443	57.83	CDS	4.92728	5.6434	6.50743	6.30511	-1.37783	-0.661706	0.202322	-0.612405
GACGGGACTCGAGTGATGAT	GGTAGACGGGACTCGAGTGATGATTGGGAG	BRAF	NM_004333.4	143102	449	58.62	CDS	6.00012	5.9579	6.15633	8.28029	-2.28016	-2.32239	-2.12396	-2.24217
ACGGGACTCGAGTGATGATT	GTAGACGGGACTCGAGTGATGATTGGGAGA	BRAF	NM_004333.4	143103	449	58.62	CDS	4.67661	5.05112	5.86565	6.54778	-1.87117	-1.49666	-0.682126	-1.34998
GATGATTGGGAGATTCCTGA	GAGTGATGATTGGGAGATTCCTGATGGGCA	BRAF	NM_004333.4	143116	453	59.14	CDS	3.81764	2.00128	3.11463	7.3628	-3.54516	-5.36152	-4.24817	-4.38495
ATGATTGGGAGATTCCTGAT	AGTGATGATTGGGAGATTCCTGATGGGCAG	BRAF	NM_004333.4	143117	454	59.27	CDS	3.2778	4.23278	4.08589	7.04966	-3.77187	-2.81689	-2.96377	-3.18418
CCCACTGTAATCTGCCCATC	TTGTCCCACTGTAATCTGCCCATCAGGAAT	BRAF	NM_004333.4	143120	455	59.4	CDS	9.83567	7.72633	7.90988	8.19478	1.64089	-0.468451	-0.284905	0.295844
TCCTGATGGGCAGATTACAG	AGATTCCTGATGGGCAGATTACAGTGGGAC	BRAF	NM_004333.4	143130	458	59.79	CDS	2.7574	1.65372	2.53917	6.38807	-3.63066	-4.73435	-3.8489	-4.0713
CCTGATGGGCAGATTACAGT	GATTCCTGATGGGCAGATTACAGTGGGACA	BRAF	NM_004333.4	143131	458	59.79	CDS	3.93043	5.04194	4.01799	7.50334	-3.57291	-2.4614	-3.48535	-3.17322
ATTACAGTGGGACAAAGAAT	GCAGATTACAGTGGGACAAAGAATTGGATC	BRAF	NM_004333.4	143143	462	60.31	CDS	5.11214	4.74853	4.90872	7.37626	-2.26412	-2.62773	-2.46754	-2.45313
GTGGGACAAAGAATTGGATC	TACAGTGGGACAAAGAATTGGATCTGGATC	BRAF	NM_004333.4	143149	464	60.57	CDS	7.64267	8.75262	8.43589	7.47604	0.166626	1.27658	0.959851	0.801018
AGAATTGGATCTGGATCATT	ACAAAGAATTGGATCTGGATCATTTGGAAC	BRAF	NM_004333.4	143158	467	60.97	CDS	8.30413	6.76859	8.97698	6.91091	1.39321	-0.142327	2.06607	1.10565
ATCATTTGGAACAGTCTACA	CTGGATCATTTGGAACAGTCTACAAGGGAA	BRAF	NM_004333.4	143172	472	61.62	CDS	5.87734	5.64145	5.31661	8.27597	-2.39863	-2.63452	-2.95937	-2.66417
TCATTTGGAACAGTCTACAA	TGGATCATTTGGAACAGTCTACAAGGGAAA	BRAF	NM_004333.4	143173	472	61.62	CDS	0.881131	1.62701	4.70597	6.67586	-5.79473	-5.04884	-1.96988	-4.27115
GAACAGTCTACAAGGGAAAG	TTTGGAACAGTCTACAAGGGAAAGTGGCAT	BRAF	NM_004333.4	143180	475	62.01	CDS	1.83557	1.8095	2.01338	6.23328	-4.39771	-4.42378	-4.2199	-4.34713
GTCTACAAGGGAAAGTGGCA	AACAGTCTACAAGGGAAAGTGGCATGGTAA	BRAF	NM_004333.4	143185	476	62.14	CDS	1.51191	1.34153	1.30363	6.91648	-5.40457	-5.57494	-5.61284	-5.53079
GGCATGGTAAGTATGTAATG	AAGTGGCATGGTAAGTATGTAATGTGGTGA	BRAF	NM_004333.4	143201	0	0	Non-coding	7.96863	6.88125	8.83558	7.65719	0.311443	-0.775939	1.1784	0.237968
TCACTGCCACATCACCTAAA	ATTTTCACTGCCACATCACCTAAAAGGCAA	BRAF	NM_004333.4	146688	0	0	Non-coding	4.41765	4.2589	4.68926	7.16692	-2.74927	-2.90802	-2.47766	-2.71165
GCTTGTAACTGCTGAGGTGT	GAAGGCTTGTAACTGCTGAGGTGTAGGTGC	BRAF	NM_004333.4	146731	492	64.23	CDS	8.58403	8.14112	8.89061	8.93051	-0.346476	-0.789385	-0.0398963	-0.391919
TTGAAGGCTTGTAACTGCTG	ATTTTTGAAGGCTTGTAACTGCTGAGGTGT	BRAF	NM_004333.4	146737	494	64.49	CDS	10.7273	7.96829	12.7089	7.2328	3.49449	0.735491	5.4761	3.23536
CAAGCCTTCAAAAATGAAGT	GTTACAAGCCTTCAAAAATGAAGTAGGAGT	BRAF	NM_004333.4	146760	501	65.4	CDS	1.51191	2.65713	3.35929	5.85675	-4.34485	-3.19962	-2.49746	-3.34731
AAAATGAAGTAGGAGTACTC	TTCAAAAATGAAGTAGGAGTACTCAGGTGA	BRAF	NM_004333.4	146770	505	65.93	CDS	5.35569	4.85445	5.17036	8.40286	-3.04717	-3.54842	-3.2325	-3.27603
ACTGTCACATTTCTTTGTAC	GTTTACTGTCACATTTCTTTGTACAGGAAA	BRAF	NM_004333.4	147672	0	0	Non-coding	5.23954	4.34613	5.46347	7.09433	-1.85479	-2.7482	-1.63086	-2.07795
TGGAATAGCCCATGAAGAGT	TTTGTGGAATAGCCCATGAAGAGTAGGATA	BRAF	NM_004333.4	147704	515	67.23	CDS	1.80297	2.10392	4.31651	6.80356	-5.00059	-4.69964	-2.48705	-4.06243
TGTGAATATCCTACTCTTCA	GACATGTGAATATCCTACTCTTCATGGGCT	BRAF	NM_004333.4	147706	516	67.36	CDS	6.4305	6.4403	6.49428	8.91474	-2.48424	-2.47444	-2.42046	-2.45971
GTGAATATCCTACTCTTCAT	ACATGTGAATATCCTACTCTTCATGGGCTA	BRAF	NM_004333.4	147707	516	67.36	CDS	3.43204	3.63576	3.49484	6.52905	-3.09701	-2.89329	-3.03421	-3.00817
AATAGCCAGTTGTGGCTTTG	TAACAATAGCCAGTTGTGGCTTTGTGGAAT	BRAF	NM_004333.4	147724	522	68.15	CDS	10.6274	9.02365	9.55639	9.12088	1.50652	-0.0972306	0.43551	0.614932
CTATTCCACAAAGCCACAAC	TGGGCTATTCCACAAAGCCACAACTGGCTA	BRAF	NM_004333.4	147730	524	68.41	CDS	0.517508	0	1.92379	2.73444	-2.21693	-2.73444	-0.810653	-1.92068
TGGGTAACAATAGCCAGTTG	CCACTGGGTAACAATAGCCAGTTGTGGCTT	BRAF	NM_004333.4	147732	525	68.54	CDS	8.75176	8.51433	8.80339	9.72482	-0.973064	-1.21049	-0.921432	-1.03499
AACTGGCTATTGTTACCCAG	CCACAACTGGCTATTGTTACCCAGTGGTGT	BRAF	NM_004333.4	147747	530	69.19	CDS	3.3697	3.3815	4.20062	8.31793	-4.94823	-4.93642	-4.11731	-4.66732
GCTGGAGCCCTCACACCACT	ACAAGCTGGAGCCCTCACACCACTGGGTAA	BRAF	NM_004333.4	147751	531	69.32	CDS	5.58411	4.88005	5.49428	6.70151	-1.1174	-1.82147	-1.20723	-1.38203
AGCTGGAGCCCTCACACCAC	TACAAGCTGGAGCCCTCACACCACTGGGTA	BRAF	NM_004333.4	147752	531	69.32	CDS	5.44679	4.66367	5.39534	5.90932	-0.462524	-1.24565	-0.513975	-0.740715
TATTGTTACCCAGTGGTGTG	TGGCTATTGTTACCCAGTGGTGTGAGGGCT	BRAF	NM_004333.4	147754	532	69.45	CDS	6.10194	6.48834	6.36986	9.13298	-3.03104	-2.64464	-2.76312	-2.81293
ATTGTTACCCAGTGGTGTGA	GGCTATTGTTACCCAGTGGTGTGAGGGCTC	BRAF	NM_004333.4	147755	532	69.45	CDS	2.96629	3.21164	3.20517	7.46594	-4.49965	-4.2543	-4.26077	-4.33824
ATGGAGATGGTGATACAAGC	TGATATGGAGATGGTGATACAAGCTGGAGC	BRAF	NM_004333.4	147769	537	70.1	CDS	1.52946	2.72052	2.69606	7.55267	-6.02322	-4.83216	-4.85662	-5.23733
TGGTCTCAATGATATGGAGA	AATTTGGTCTCAATGATATGGAGATGGTGA	BRAF	NM_004333.4	147782	541	70.63	CDS	2.24941	0.621925	1.48411	5.97565	-3.72624	-5.35373	-4.49155	-4.52384
CAAATTTGGTCTCAATGATA	ATCTCAAATTTGGTCTCAATGATATGGAGA	BRAF	NM_004333.4	147788	543	70.89	CDS	6.88625	6.3654	8.06179	8.38	-1.49375	-2.0146	-0.318214	-1.27552
AAGTTTGATCATCTCAAATT	CTATAAGTTTGATCATCTCAAATTTGGTCT	BRAF	NM_004333.4	147802	548	71.54	CDS	6.91618	5.92176	5.13712	7.55935	-0.643169	-1.63759	-2.42223	-1.56766
TATTGCACGACAGACTGCAC	TAGATATTGCACGACAGACTGCACAGGGCA	BRAF	NM_004333.4	147841	561	73.24	CDS	0	2.69288	1.52718	6.29656	-6.29656	-3.60368	-4.76938	-4.88987
ATTGCACGACAGACTGCACA	AGATATTGCACGACAGACTGCACAGGGCAT	BRAF	NM_004333.4	147842	561	73.24	CDS	3.52433	2.21884	2.31474	7.49414	-3.96982	-5.27531	-5.1794	-4.80817
ACGACAGACTGCACAGGGCA	TTGCACGACAGACTGCACAGGGCATGGAGT	BRAF	NM_004333.4	147847	563	73.5	CDS	1.74226	0.465264	1.33764	3.82405	-2.08179	-3.35878	-2.48641	-2.64233
TTTACAAGACATTTAACGAA	ATAATTTACAAGACATTTAACGAATGGAAC	BRAF	NM_004333.4	147867	0	0	Non-coding	3.87304	4.71208	5.38917	7.76756	-3.89452	-3.05548	-2.37839	-3.10946
GTCTCTGTGGATGATTGACT	TGAGGTCTCTGTGGATGATTGACTTGGCGT	BRAF	NM_004333.4	170549	571	74.54	CDS	2.55555	2.97789	3.93321	7.26799	-4.71244	-4.2901	-3.33478	-4.11244
TATTACTCTTGAGGTCTCTG	ATACTATTACTCTTGAGGTCTCTGTGGATG	BRAF	NM_004333.4	170562	575	75.07	CDS	4.72032	4.92599	5.02153	9.41027	-4.68995	-4.48428	-4.38873	-4.52099
GAAGGATACTATTACTCTTG	TCAGGAAGGATACTATTACTCTTGAGGTCT	BRAF	NM_004333.4	170571	578	75.46	CDS	5.7922	5.42474	6.38493	9.17718	-3.38498	-3.75244	-2.79225	-3.30989
TTCGCAGACAAATTTCAGGA	AAACTTCGCAGACAAATTTCAGGAAGGATA	BRAF	NM_004333.4	170589	0	0	Non-coding	4.37867	3.62887	3.86915	6.46475	-2.08608	-2.83588	-2.5956	-2.50586
AAACTTCGCAGACAAATTTC	TTTCAAACTTCGCAGACAAATTTCAGGAAG	BRAF	NM_004333.4	170593	0	0	Non-coding	5.17125	5.48063	7.06913	7.34851	-2.17725	-1.86788	-0.279381	-1.44151
ATCTGAGGTGTAGTAAGTAA	ATATATCTGAGGTGTAGTAAGTAAAGGAAA	BRAF	NM_004333.4	171357	0	0	Non-coding	5.73214	6.00724	6.18538	7.8967	-2.16456	-1.88946	-1.71133	-1.92178
TTCATGAAGAAATATATCTG	GGTCTTCATGAAGAAATATATCTGAGGTGT	BRAF	NM_004333.4	171372	0	0	Non-coding	3.66837	4.62162	3.99413	8.55162	-4.88326	-3.93001	-4.55749	-4.45692
GAAGACCTCACAGTAAAAAT	TCATGAAGACCTCACAGTAAAAATAGGTGA	BRAF	NM_004333.4	171403	591	77.15	CDS	4.55015	4.1475	4.54258	7.88159	-3.33143	-3.73408	-3.33901	-3.46817
ACAGTAAAAATAGGTGATTT	CCTCACAGTAAAAATAGGTGATTTTGGTCT	BRAF	NM_004333.4	171412	594	77.55	CDS	6.46667	6.27955	7.01562	7.89541	-1.42874	-1.61586	-0.879792	-1.30813
TAGCTACAGTGAAATCTCGA	GGTCTAGCTACAGTGAAATCTCGATGGAGT	BRAF	NM_004333.4	171437	603	78.72	CDS	5.93596	6.33378	6.99337	9.12551	-3.18955	-2.79173	-2.13215	-2.70448
ACAGTGAAATCTCGATGGAG	AGCTACAGTGAAATCTCGATGGAGTGGGTC	BRAF	NM_004333.4	171442	604	78.85	CDS	5.81242	6.22198	6.42963	8.04553	-2.23311	-1.82354	-1.6159	-1.89085
CAGTGAAATCTCGATGGAGT	GCTACAGTGAAATCTCGATGGAGTGGGTCC	BRAF	NM_004333.4	171443	605	78.98	CDS	4.76333	6.31742	6.28234	7.94851	-3.18518	-1.63109	-1.66617	-2.16081
AGACAACTGTTCAAACTGAT	ATCCAGACAACTGTTCAAACTGATGGGACC	BRAF	NM_004333.4	171456	609	79.5	CDS	2.12863	11.1185	3.34074	5.62093	-3.4923	5.49756	-2.2802	-0.0916462
CAGACAACTGTTCAAACTGA	GATCCAGACAACTGTTCAAACTGATGGGAC	BRAF	NM_004333.4	171457	609	79.5	CDS	5.50418	6.70843	6.61416	7.51188	-2.00769	-0.803445	-0.897714	-1.23628
CATCAGTTTGAACAGTTGTC	GTCCCATCAGTTTGAACAGTTGTCTGGATC	BRAF	NM_004333.4	171469	613	80.03	CDS	7.37992	7.52271	8.52358	9.45212	-2.0722	-1.92941	-0.928538	-1.64338
AATTCTTACCATCCACAAAA	CCTCAATTCTTACCATCCACAAAATGGATC	BRAF	NM_004333.4	171483	618	80.68	CDS	2.88976	4.5599	3.50185	7.38674	-4.49698	-2.82685	-3.8849	-3.73624
TTTGTGGATGGTAAGAATTG	CCATTTTGTGGATGGTAAGAATTGAGGCTA	BRAF	NM_004333.4	171498	0	0	Non-coding	8.4581	5.61229	6.41979	8.08809	0.370012	-2.4758	-1.6683	-1.25803
TCTTGCATTCTGATGACTTC	TTTATCTTGCATTCTGATGACTTCTGGTGC	BRAF	NM_004333.4	175356	624	81.46	CDS	6.21991	6.18348	6.36099	7.47449	-1.25458	-1.29101	-1.1135	-1.2197
ACATCTGACTGAAAGCTGTA	ATATACATCTGACTGAAAGCTGTATGGATT	BRAF	NM_004333.4	175386	634	82.77	CDS	6.7558	7.63615	11.2684	7.46233	-0.706537	0.173815	3.80611	1.09113
CAGTCAGATGTATATGCATT	CTTTCAGTCAGATGTATATGCATTTGGAAT	BRAF	NM_004333.4	175409	641	83.68	CDS	3.03159	3.95787	3.81443	5.11049	-2.0789	-1.15262	-1.29606	-1.50919
GTTCTGTATGAATTGATGAC	AATTGTTCTGTATGAATTGATGACTGGACA	BRAF	NM_004333.4	175436	650	84.86	CDS	4.25972	4.70377	4.99819	7.85797	-3.59825	-3.1542	-2.85978	-3.20408
CTGTTGTTGATGTTTGAATA	GTCCCTGTTGTTGATGTTTGAATAAGGTAA	BRAF	NM_004333.4	175455	657	85.77	CDS	6.73311	6.45663	6.66899	7.54546	-0.812348	-1.08883	-0.87647	-0.925883
CTTATTCAAACATCAACAAC	TTACCTTATTCAAACATCAACAACAGGGAC	BRAF	NM_004333.4	175467	661	86.29	CDS	2.03802	4.06575	4.42718	7.56155	-5.52353	-3.4958	-3.13437	-4.05123
TTATTCAAACATCAACAACA	TACCTTATTCAAACATCAACAACAGGGACC	BRAF	NM_004333.4	175468	661	86.29	CDS	4.72374	4.81599	5.08519	9.73902	-5.01528	-4.92303	-4.65382	-4.86405
AAACATCAACAACAGGGACC	ATTCAAACATCAACAACAGGGACCAGGTAA	BRAF	NM_004333.4	175474	663	86.55	CDS	2.12863	3.60619	4.06279	6.99425	-4.86562	-3.38806	-2.93147	-3.72838
AGACGTGGTAAATATTTACC	ACCAAGACGTGGTAAATATTTACCTGGTCC	BRAF	NM_004333.4	175481	0	0	Non-coding	1.51191	4.44282	2.32976	3.56073	-2.04883	0.882089	-1.23097	-0.799237
GGTAAATATTTACCACGTCT	ACCAGGTAAATATTTACCACGTCTTGGTGT	BRAF	NM_004333.4	175495	0	0	Non-coding	4.01225	3.89452	4.04246	6.43906	-2.42682	-2.54454	-2.3966	-2.45599
GTAAAATAAACACCAAGACG	GACGGTAAAATAAACACCAAGACGTGGTAA	BRAF	NM_004333.4	175496	0	0	Non-coding	2.55523	5.65632	2.53698	5.51469	-2.95946	0.141633	-2.9777	-1.93184
ATCTGGAGAGAGAAAAAAAA	AATTATCTGGAGAGAGAAAAAAAAGGGAAA	BRAF	NM_004333.4	184804	0	0	Non-coding	4.75261	1.47017	4.24961	6.42093	-1.66832	-4.95076	-2.17132	-2.93014
TATCTGGAGAGAGAAAAAAA	AAATTATCTGGAGAGAGAAAAAAAAGGGAA	BRAF	NM_004333.4	184805	0	0	Non-coding	5.75313	6.7863	6.00127	9.04289	-3.28976	-2.25659	-3.04162	-2.86266
GTCCCACCATAAAAATTATC	CCTCGTCCCACCATAAAAATTATCTGGAGA	BRAF	NM_004333.4	184821	665	86.81	CDS	5.90255	5.49626	6.96373	8.92733	-3.02478	-3.43108	-1.9636	-2.80649
CCTTACTGAGATCTGGAGAC	CGTACCTTACTGAGATCTGGAGACAGGTAT	BRAF	NM_004333.4	184851	675	88.12	CDS	0	0.0433387	0.628907	4.15957	-4.15957	-4.11623	-3.53066	-3.93548
CTCCGTACCTTACTGAGATC	GTTACTCCGTACCTTACTGAGATCTGGAGA	BRAF	NM_004333.4	184858	678	88.51	CDS	5.93207	6.14482	6.21196	9.06035	-3.12828	-2.91553	-2.84839	-2.96407
CCTGTCTCCAGATCTCAGTA	GATACCTGTCTCCAGATCTCAGTAAGGTAC	BRAF	NM_004333.4	184862	679	88.64	CDS	3.40967	3.58754	3.63445	7.85274	-4.44307	-4.2652	-4.21829	-4.30885
CTCCAGATCTCAGTAAGGTA	CTGTCTCCAGATCTCAGTAAGGTACGGAGT	BRAF	NM_004333.4	184867	681	88.9	CDS	2.70491	2.74213	3.81638	7.07634	-4.37143	-4.33422	-3.25996	-3.98853
ATTAATCTCTTCATGGCTTT	TGCCATTAATCTCTTCATGGCTTTTGGACA	BRAF	NM_004333.4	184888	688	89.82	CDS	8.53512	7.44457	8.78462	8.79047	-0.255358	-1.3459	-0.00584977	-0.535703
CTCTGCCATTAATCTCTTCA	GGCACTCTGCCATTAATCTCTTCATGGCTT	BRAF	NM_004333.4	184895	690	90.08	CDS	9.03727	7.81129	9.88497	9.37907	-0.341794	-1.56777	0.505902	-0.467889
AAAAGCCATGAAGAGATTAA	GTCCAAAAGCCATGAAGAGATTAATGGCAG	BRAF	NM_004333.4	184901	692	90.34	CDS	4.09363	3.73688	4.0045	6.60776	-2.51413	-2.87088	-2.60326	-2.66276
TTACTTACTTGGGGAAAGAG	GCTTTTACTTACTTGGGGAAAGAGTGGTCT	BRAF	NM_004333.4	184945	707	92.3	CDS	3.35179	3.26721	3.68418	7.92224	-4.57045	-4.65503	-4.23806	-4.48785
GCGGGCCAGCAGCTCAATAG	ATGAGCGGGCCAGCAGCTCAATAGAGGCGA	BRAF	NM_004333.4	190008	714	93.21	CDS	1.60956	2.44143	2.63828	6.59362	-4.98406	-4.15219	-3.95534	-4.36386
TCTCGCCTCTATTGAGCTGC	AGATTCTCGCCTCTATTGAGCTGCTGGCCC	BRAF	NM_004333.4	190014	716	93.47	CDS	0.760971	2.38307	2.69163	3.80732	-3.04635	-1.42425	-1.11569	-1.8621
AGGAGGGTTCTGATGCACTG	TTCAAGGAGGGTTCTGATGCACTGCGGTGA	BRAF	NM_004333.4	190048	727	94.91	CDS	5.34257	5.28294	5.85608	9.64736	-4.30479	-4.36442	-3.79128	-4.1535
AAACCAGCCCGATTCAAGGA	TTGGAAACCAGCCCGATTCAAGGAGGGTTC	BRAF	NM_004333.4	190064	733	95.69	CDS	0.603922	1.69481	2.74039	5.76778	-5.16386	-4.07297	-3.02739	-4.08807
GAAACCAGCCCGATTCAAGG	TTTGGAAACCAGCCCGATTCAAGGAGGGTT	BRAF	NM_004333.4	190065	733	95.69	CDS	3.65307	3.98658	2.68355	7.19092	-3.53785	-3.20434	-4.50737	-3.74985
CATCAGAACCCTCCTTGAAT	AGTGCATCAGAACCCTCCTTGAATCGGGCT	BRAF	NM_004333.4	190067	734	95.82	CDS	5.36509	5.42442	6.66118	8.01862	-2.65352	-2.5942	-1.35743	-2.20172
ATCAGAACCCTCCTTGAATC	GTGCATCAGAACCCTCCTTGAATCGGGCTG	BRAF	NM_004333.4	190068	734	95.82	CDS	6.21962	5.1145	4.7886	7.01276	-0.793133	-1.89826	-2.22415	-1.63851
TTGGAAACCAGCCCGATTCA	CTGTTTGGAAACCAGCCCGATTCAAGGAGG	BRAF	NM_004333.4	190068	734	95.82	CDS	2.4428	2.79223	0.838789	3.9743	-1.53151	-1.18207	-3.13552	-1.9497
GAACCCTCCTTGAATCGGGC	ATCAGAACCCTCCTTGAATCGGGCTGGTTT	BRAF	NM_004333.4	190072	735	95.95	CDS	4.45293	3.41939	4.22957	7.80408	-3.35116	-4.38469	-3.57451	-3.77012
TCGGGCTGGTTTCCAAACAG	TGAATCGGGCTGGTTTCCAAACAGAGGATT	BRAF	NM_004333.4	190086	740	96.61	CDS	4.75552	7.72372	5.54789	7.912	-3.15648	-0.188281	-2.36412	-1.90296
ATAGACTAAAATCCTCTGTT	GCATATAGACTAAAATCCTCTGTTTGGAAA	BRAF	NM_004333.4	190087	740	96.61	CDS	6.75722	8.06826	6.23289	8.37645	-1.61923	-0.30819	-2.14356	-1.357
TTCTCCAAAAACACCCATCC	GTGCTTCTCCAAAAACACCCATCCAGGCAG	BRAF	NM_004333.4	190131	755	98.56	CDS	2.87774	3.18433	2.63466	7.09828	-4.22054	-3.91394	-4.46362	-4.19937
CCATATCCCCCTGCCTGGAT	CGCACCATATCCCCCTGCCTGGATGGGTGT	BRAF	NM_004333.4	190133	756	98.69	CDS	6.33381	6.428	6.21262	7.98532	-1.65151	-1.55731	-1.7727	-1.66051
ACCATATCCCCCTGCCTGGA	ACGCACCATATCCCCCTGCCTGGATGGGTG	BRAF	NM_004333.4	190134	756	98.69	CDS	5.41301	5.22509	5.69321	8.49718	-3.08417	-3.27209	-2.80397	-3.05341
CCAAAAACACCCATCCAGGC	TTCTCCAAAAACACCCATCCAGGCAGGGGG	BRAF	NM_004333.4	190135	756	98.69	CDS	5.04919	4.11722	4.80141	7.15945	-2.11026	-3.04223	-2.35805	-2.50351
CAAAAACACCCATCCAGGCA	TCTCCAAAAACACCCATCCAGGCAGGGGGA	BRAF	NM_004333.4	190136	757	98.83	CDS	6.02498	4.95667	5.64655	6.85339	-0.828415	-1.89672	-1.20684	-1.31066
AAAAACACCCATCCAGGCAG	CTCCAAAAACACCCATCCAGGCAGGGGGAT	BRAF	NM_004333.4	190137	757	98.83	CDS	4.36228	4.20658	6.27525	6.58579	-2.22351	-2.37922	-0.310542	-1.63776
AAAACACCCATCCAGGCAGG	TCCAAAAACACCCATCCAGGCAGGGGGATA	BRAF	NM_004333.4	190138	757	98.83	CDS	1.15209	0	1.6985	1.82958	-0.677486	-1.82958	-0.131079	-0.87938
ACGCACCATATCCCCCTGCC	GGAAACGCACCATATCCCCCTGCCTGGATG	BRAF	NM_004333.4	190138	757	98.83	CDS	5.50075	5.69086	6.23489	8.00099	-2.50024	-2.31013	-1.7661	-2.19216
CCCATCCAGGCAGGGGGATA	AACACCCATCCAGGCAGGGGGATATGGTGC	BRAF	NM_004333.4	190144	759	99.09	CDS	6.50605	9.37726	6.83683	7.33066	-0.824606	2.0466	-0.493828	0.242722
ACTCATTTGTTTCAGTGGAC	TCTCACTCATTTGTTTCAGTGGACAGGAAA	BRAF	NM_004333.4	190163	766	100	CDS	6.32357	6.20471	6.40883	7.31225	-0.988677	-1.10754	-0.903418	-0.999877
CTCTCACTCATTTGTTTCAG	AACTCTCTCACTCATTTGTTTCAGTGGACA	BRAF	NM_004333.4	190168	0	0	Non-coding	9.34263	11.7323	8.43414	9.30394	0.0386874	2.42833	-0.869807	0.532402
ACAAATGAGTGAGAGAGTTC	TGAAACAAATGAGTGAGAGAGTTCAGGAGA	BRAF	NM_004333.4	190187	0	0	Non-coding	3.48382	3.68866	4.97003	4.37082	-0.887	-0.682156	0.59921	-0.323315
GGAGTTGGAAGCGCGTTACC	CCCCGGAGTTGGAAGCGCGTTACCCGGGTC	MAP2K1	NM_002755.3	519	0	0	Non-coding	7.67624	6.66135	7.49903	8.22173	-0.54549	-1.56038	-0.722696	-0.942856
GAGTTGGAAGCGCGTTACCC	CCCGGAGTTGGAAGCGCGTTACCCGGGTCC	MAP2K1	NM_002755.3	520	0	0	Non-coding	5.26921	5.01742	6.43381	7.0634	-1.79419	-2.04599	-0.62959	-1.48992
CGGCTTCTTCTTGGGCATTT	GCGTCGGCTTCTTCTTGGGCATTTTGGACC	MAP2K1	NM_002755.3	533	1	0.25	CDS	9.43968	6.71063	7.27854	7.89215	1.54754	-1.18152	-0.613606	-0.0825297
ATGGGCGTCGGCTTCTTCTT	CTGGATGGGCGTCGGCTTCTTCTTGGGCAT	MAP2K1	NM_002755.3	541	4	1.02	CDS	9.43847	9.83454	12.5571	8.52554	0.912926	1.30899	4.03157	2.0845
GATGGGCGTCGGCTTCTTCT	GCTGGATGGGCGTCGGCTTCTTCTTGGGCA	MAP2K1	NM_002755.3	542	4	1.02	CDS	7.42088	6.38384	6.33219	7.50623	-0.0853487	-1.12239	-1.17405	-0.793929
GGGTTCAGCTGGATGGGCGT	GGCCGGGTTCAGCTGGATGGGCGTCGGCTT	MAP2K1	NM_002755.3	553	8	2.04	CDS	5.58364	5.06535	5.44714	6.69703	-1.11339	-1.63168	-1.24989	-1.33165
GGGGCCGGGTTCAGCTGGAT	GTCGGGGGCCGGGTTCAGCTGGATGGGCGT	MAP2K1	NM_002755.3	559	10	2.54	CDS	5.78106	4.94765	5.59542	6.35051	-0.569447	-1.40286	-0.755091	-0.909133
GGGGGCCGGGTTCAGCTGGA	CGTCGGGGGCCGGGTTCAGCTGGATGGGCG	MAP2K1	NM_002755.3	560	10	2.54	CDS	6.20105	5.0908	5.41438	6.60288	-0.401824	-1.51208	-1.1885	-1.03413
CGTCGGGGGCCGGGTTCAGC	GAGCCGTCGGGGGCCGGGTTCAGCTGGATG	MAP2K1	NM_002755.3	564	11	2.8	CDS	6.53801	5.99719	6.24814	7.89047	-1.35246	-1.89328	-1.64233	-1.62936
GACGCCCATCCAGCTGAACC	AGCCGACGCCCATCCAGCTGAACCCGGCCC	MAP2K1	NM_002755.3	566	12	3.05	CDS	6.69363	7.14255	7.15997	8.36215	-1.66852	-1.2196	-1.20218	-1.36343
CTGCAGAGCCGTCGGGGGCC	TTAACTGCAGAGCCGTCGGGGGCCGGGTTC	MAP2K1	NM_002755.3	573	14	3.56	CDS	6.8733	4.93411	5.38554	5.71166	1.16164	-0.777546	-0.326116	0.0193246
ACTGCAGAGCCGTCGGGGGC	GTTAACTGCAGAGCCGTCGGGGGCCGGGTT	MAP2K1	NM_002755.3	574	15	3.82	CDS	6.72548	5.96234	6.39162	6.74797	-0.0224871	-0.785635	-0.356354	-0.388159
CAGCTGAACCCGGCCCCCGA	CATCCAGCTGAACCCGGCCCCCGACGGCTC	MAP2K1	NM_002755.3	576	15	3.82	CDS	6.03384	5.75635	6.02038	6.85113	-0.817283	-1.09477	-0.830744	-0.914267
GTTAACTGCAGAGCCGTCGG	TCCCGTTAACTGCAGAGCCGTCGGGGGCCG	MAP2K1	NM_002755.3	578	16	4.07	CDS	10.4264	7.56903	8.8715	9.00095	1.42546	-1.43193	-0.129455	-0.045308
CGTTAACTGCAGAGCCGTCG	GTCCCGTTAACTGCAGAGCCGTCGGGGGCC	MAP2K1	NM_002755.3	579	16	4.07	CDS	6.5003	6.44726	7.69164	7.47961	-0.979316	-1.03235	0.212029	-0.599879
CCGTTAACTGCAGAGCCGTC	GGTCCCGTTAACTGCAGAGCCGTCGGGGGC	MAP2K1	NM_002755.3	580	17	4.33	CDS	5.27882	5.57061	5.43081	6.75704	-1.47822	-1.18643	-1.32624	-1.3303
CCCGTTAACTGCAGAGCCGT	TGGTCCCGTTAACTGCAGAGCCGTCGGGGG	MAP2K1	NM_002755.3	581	17	4.33	CDS	4.64336	5.97954	5.53203	6.40121	-1.75785	-0.421668	-0.869177	-1.01623
CCCGACGGCTCTGCAGTTAA	GGCCCCCGACGGCTCTGCAGTTAACGGGAC	MAP2K1	NM_002755.3	591	20	5.09	CDS	7.89441	7.46122	8.04084	8.03509	-0.140676	-0.57387	0.00575859	-0.236263
CCGACGGCTCTGCAGTTAAC	GCCCCCGACGGCTCTGCAGTTAACGGGACC	MAP2K1	NM_002755.3	592	21	5.34	CDS	6.91267	6.30192	6.34058	6.98858	-0.0759087	-0.686656	-0.648001	-0.470189
CCATACTTACTCCGCAGAGC	CGCCCCATACTTACTCCGCAGAGCTGGTCC	MAP2K1	NM_002755.3	605	25	6.36	CDS	5.37409	6.57964	4.7907	6.74297	-1.36888	-0.16333	-1.95227	-1.16149
AGTTAACGGGACCAGCTCTG	CTGCAGTTAACGGGACCAGCTCTGCGGAGT	MAP2K1	NM_002755.3	605	25	6.36	CDS	1.96938	3.95916	3.70831	4.57797	-2.6086	-0.618814	-0.869662	-1.36569
CCAGCTCTGCGGAGTAAGTA	GGGACCAGCTCTGCGGAGTAAGTATGGGGC	MAP2K1	NM_002755.3	616	0	0	Non-coding	9.685	12.303	9.32269	9.33727	0.347723	2.96573	-0.0145862	1.09962
CAGCTCTGCGGAGTAAGTAT	GGACCAGCTCTGCGGAGTAAGTATGGGGCG	MAP2K1	NM_002755.3	617	0	0	Non-coding	8.65076	7.70464	7.8823	9.0458	-0.395039	-1.34116	-1.16349	-0.966564
AGCTCTGCGGAGTAAGTATG	GACCAGCTCTGCGGAGTAAGTATGGGGCGG	MAP2K1	NM_002755.3	618	0	0	Non-coding	8.56492	7.36903	8.08785	8.34337	0.221548	-0.974344	-0.255521	-0.336106
TCTGCGGAGTAAGTATGGGG	CAGCTCTGCGGAGTAAGTATGGGGCGGGCG	MAP2K1	NM_002755.3	621	0	0	Non-coding	8.8774	7.8495	8.33581	7.75121	1.12619	0.0982856	0.584601	0.603026
CTGCGGAGTAAGTATGGGGC	AGCTCTGCGGAGTAAGTATGGGGCGGGCGG	MAP2K1	NM_002755.3	622	0	0	Non-coding	6.76845	5.80271	6.06745	6.51454	0.253904	-0.711836	-0.447096	-0.301676
CGGAGTAAGTATGGGGCGGG	TCTGCGGAGTAAGTATGGGGCGGGCGGTGA	MAP2K1	NM_002755.3	625	0	0	Non-coding	6.39239	1.55187	2.78711	2.61925	3.77314	-1.06738	0.167862	0.957873
TTGACTTGTGCTCCCCACTT	AGTATTGACTTGTGCTCCCCACTTTGGAAC	MAP2K1	NM_002755.3	48200	0	0	Non-coding	8.59725	7.77964	7.45647	7.62543	0.971817	0.154209	-0.168956	0.319023
GTTGGTCCTGTTCCAAAGTG	CCAAGTTGGTCCTGTTCCAAAGTGGGGAGC	MAP2K1	NM_002755.3	48201	0	0	Non-coding	7.41122	7.73327	8.05039	7.84908	-0.437866	-0.115807	0.201306	-0.117456
AGTTGGTCCTGTTCCAAAGT	TCCAAGTTGGTCCTGTTCCAAAGTGGGGAG	MAP2K1	NM_002755.3	48202	0	0	Non-coding	8.01408	6.08621	5.53776	6.6345	1.37957	-0.548293	-1.09674	-0.0884863
AAGTTGGTCCTGTTCCAAAG	CTCCAAGTTGGTCCTGTTCCAAAGTGGGGA	MAP2K1	NM_002755.3	48203	0	0	Non-coding	6.04564	5.29248	5.45906	6.37432	-0.328683	-1.08184	-0.915264	-0.775262
TGTGCTCCCCACTTTGGAAC	GACTTGTGCTCCCCACTTTGGAACAGGACC	MAP2K1	NM_002755.3	48206	0	0	Non-coding	6.60636	6.76921	8.8641	7.98328	-1.37692	-1.21407	0.880823	-0.570055
ACTTTGGAACAGGACCAACT	CCCCACTTTGGAACAGGACCAACTTGGAGG	MAP2K1	NM_002755.3	48216	29	7.38	CDS	3.96268	4.28909	7.08009	5.67923	-1.71656	-1.39014	1.40086	-0.568613
CTTCTGCAAGGCCTCCAAGT	GCTTCTTCTGCAAGGCCTCCAAGTTGGTCC	MAP2K1	NM_002755.3	48219	30	7.63	CDS	4.57735	5.43126	6.15907	6.61858	-2.04123	-1.18732	-0.459508	-1.22935
TTGGAACAGGACCAACTTGG	CACTTTGGAACAGGACCAACTTGGAGGCCT	MAP2K1	NM_002755.3	48219	30	7.63	CDS	7.55602	7.71454	7.84032	8.95861	-1.40259	-1.24406	-1.11829	-1.25498
CTCCTCCAGCTTCTTCTGCA	CTAGCTCCTCCAGCTTCTTCTGCAAGGCCT	MAP2K1	NM_002755.3	48231	34	8.65	CDS	9.09848	8.6206	9.09057	10.3158	-1.2173	-1.69518	-1.22521	-1.37923
GGAGGCCTTGCAGAAGAAGC	ACTTGGAGGCCTTGCAGAAGAAGCTGGAGG	MAP2K1	NM_002755.3	48237	36	9.16	CDS	5.29638	5.85756	5.20339	6.58718	-1.2908	-0.729621	-1.38379	-1.13473
GGCCTTGCAGAAGAAGCTGG	TGGAGGCCTTGCAGAAGAAGCTGGAGGAGC	MAP2K1	NM_002755.3	48240	37	9.41	CDS	8.12912	8.29229	7.86676	8.95841	-0.829297	-0.666121	-1.09165	-0.862357
GCAGCAGCGAAAGCGCCTTG	ATGAGCAGCAGCGAAAGCGCCTTGAGGCCT	MAP2K1	NM_002755.3	48279	50	12.72	CDS	7.89239	8.20904	7.9312	7.25547	0.636921	0.953566	0.675732	0.755406
TCTGGGTAAGAAAGGCCTCA	TGCTTCTGGGTAAGAAAGGCCTCAAGGCGC	MAP2K1	NM_002755.3	48283	51	12.98	CDS	5.6718	4.89731	5.21311	6.04823	-0.376429	-1.15092	-0.835125	-0.787492
CTTCTGCTTCTGGGTAAGAA	CCACCTTCTGCTTCTGGGTAAGAAAGGCCT	MAP2K1	NM_002755.3	48291	54	13.74	CDS	5.31985	5.07608	5.49678	6.68549	-1.36564	-1.60941	-1.18872	-1.38792
TTCTCCCACCTTCTGCTTCT	TCAGTTCTCCCACCTTCTGCTTCTGGGTAA	MAP2K1	NM_002755.3	48300	57	14.5	CDS	8.6588	8.05683	10.1843	8.93091	-0.272113	-0.874079	1.25341	0.0357389
GTTCTCCCACCTTCTGCTTC	TTCAGTTCTCCCACCTTCTGCTTCTGGGTA	MAP2K1	NM_002755.3	48301	57	14.5	CDS	6.82675	8.13573	6.72157	8.09173	-1.26498	0.0440063	-1.37015	-0.863709
CTTTCTTACCCAGAAGCAGA	AGGCCTTTCTTACCCAGAAGCAGAAGGTGG	MAP2K1	NM_002755.3	48303	58	14.76	CDS	6.68274	6.15804	6.39647	6.98367	-0.30093	-0.825621	-0.587199	-0.57125
TCTTACCCAGAAGCAGAAGG	CCTTTCTTACCCAGAAGCAGAAGGTGGGAG	MAP2K1	NM_002755.3	48306	59	15.01	CDS	9.21664	8.06049	8.59859	7.35733	1.85931	0.70316	1.24126	1.26791
CTTACCCAGAAGCAGAAGGT	CTTTCTTACCCAGAAGCAGAAGGTGGGAGA	MAP2K1	NM_002755.3	48307	59	15.01	CDS	12.2844	7.61198	8.33378	7.33862	4.94582	0.273358	0.995159	2.07145
GCAGAAGGTGGGAGAACTGA	AGAAGCAGAAGGTGGGAGAACTGAAGGATG	MAP2K1	NM_002755.3	48318	63	16.03	CDS	8.83045	7.74161	8.53824	6.93029	1.90016	0.811321	1.60795	1.43981
CTTTGAGAAGATCAGTGAGC	ACGACTTTGAGAAGATCAGTGAGCTGGGGG	MAP2K1	NM_002755.3	48348	73	18.58	CDS	5.71165	6.07642	6.44358	7.64481	-1.93316	-1.56839	-1.20123	-1.56759
TTTGAGAAGATCAGTGAGCT	CGACTTTGAGAAGATCAGTGAGCTGGGGGC	MAP2K1	NM_002755.3	48349	73	18.58	CDS	5.23492	5.10956	5.2392	6.07877	-0.843849	-0.969205	-0.839564	-0.884206
TTGAGAAGATCAGTGAGCTG	GACTTTGAGAAGATCAGTGAGCTGGGGGCT	MAP2K1	NM_002755.3	48350	74	18.83	CDS	7.01881	6.38717	6.71459	8.03357	-1.01476	-1.6464	-1.31898	-1.32671
TGAGAAGATCAGTGAGCTGG	ACTTTGAGAAGATCAGTGAGCTGGGGGCTG	MAP2K1	NM_002755.3	48351	74	18.83	CDS	8.57077	7.70396	8.03111	8.87122	-0.300442	-1.16725	-0.840103	-0.769266
AAGATCAGTGAGCTGGGGGC	TGAGAAGATCAGTGAGCTGGGGGCTGGCAA	MAP2K1	NM_002755.3	48355	75	19.08	CDS	7.27752	6.64197	6.85379	7.98811	-0.710591	-1.34614	-1.13432	-1.06368
AGTGAGCTGGGGGCTGGCAA	GATCAGTGAGCTGGGGGCTGGCAATGGCGG	MAP2K1	NM_002755.3	48361	77	19.59	CDS	6.98302	6.39004	7.02244	7.81298	-0.829957	-1.42294	-0.790542	-1.01448
GAGCTGGGGGCTGGCAATGG	CAGTGAGCTGGGGGCTGGCAATGGCGGTGT	MAP2K1	NM_002755.3	48364	78	19.85	CDS	7.84586	6.52831	7.23324	8.11138	-0.265518	-1.58307	-0.878144	-0.908911
GGGGGCTGGCAATGGCGGTG	AGCTGGGGGCTGGCAATGGCGGTGTGGTGT	MAP2K1	NM_002755.3	48369	80	20.36	CDS	0.86337	1.89314	1.47688	2.44254	-1.57917	-0.549398	-0.965661	-1.03141
CAATGGCGGTGTGGTGTTCA	CTGGCAATGGCGGTGTGGTGTTCAAGGTCT	MAP2K1	NM_002755.3	48378	83	21.12	CDS	9.96238	7.61517	7.48411	8.48946	1.47292	-0.874286	-1.00535	-0.13557
GACCAGGCCAGAAGGCTTGT	CCATGACCAGGCCAGAAGGCTTGTGGGAGA	MAP2K1	NM_002755.3	48393	88	22.39	CDS	8.71632	5.79032	6.3761	7.19558	1.52074	-1.40526	-0.819485	-0.234669
TGACCAGGCCAGAAGGCTTG	GCCATGACCAGGCCAGAAGGCTTGTGGGAG	MAP2K1	NM_002755.3	48394	88	22.39	CDS	7.21732	8.2351	7.49191	7.26209	-0.0447781	0.973004	0.229819	0.386015
AAGGTCTCCCACAAGCCTTC	GTTCAAGGTCTCCCACAAGCCTTCTGGCCT	MAP2K1	NM_002755.3	48397	89	22.65	CDS	6.05051	6.49608	6.11519	7.53248	-1.48197	-1.0364	-1.41729	-1.31189
CTGGCCATGACCAGGCCAGA	CTTTCTGGCCATGACCAGGCCAGAAGGCTT	MAP2K1	NM_002755.3	48401	91	23.16	CDS	5.53676	6.25692	5.29073	6.25963	-0.722865	-0.00270798	-0.968899	-0.564824
CTCCCACAAGCCTTCTGGCC	AGGTCTCCCACAAGCCTTCTGGCCTGGTCA	MAP2K1	NM_002755.3	48402	91	23.16	CDS	6.13248	5.8096	5.19929	6.24653	-0.114056	-0.436931	-1.04725	-0.532744
CAAGCCTTCTGGCCTGGTCA	CCCACAAGCCTTCTGGCCTGGTCATGGCCA	MAP2K1	NM_002755.3	48408	93	23.66	CDS	8.00786	8.06695	8.21054	8.56742	-0.55956	-0.500475	-0.356883	-0.472306
TCACCTTTCTGGCCATGACC	AAACTCACCTTTCTGGCCATGACCAGGCCA	MAP2K1	NM_002755.3	48409	93	23.66	CDS	6.67615	7.16115	7.67027	8.19848	-1.52232	-1.03732	-0.528212	-1.02929
TGGCCTGGTCATGGCCAGAA	CTTCTGGCCTGGTCATGGCCAGAAAGGTGA	MAP2K1	NM_002755.3	48417	96	24.43	CDS	7.26638	6.30403	6.22463	6.78482	0.481558	-0.480788	-0.560193	-0.186474
TCAAGGCAAACTCACCTTTC	TTAATCAAGGCAAACTCACCTTTCTGGCCA	MAP2K1	NM_002755.3	48420	97	24.68	CDS	8.8625	8.77415	6.57323	7.6824	1.18009	1.09175	-1.10917	0.387558
ATCCAATTACCTGTTAATCA	AATAATCCAATTACCTGTTAATCAAGGCAA	MAP2K1	NM_002755.3	48437	0	0	Non-coding	3.8246	3.95049	7.30478	7.36724	-3.54263	-3.41674	-0.0624606	-2.34061
GTGAGTTTGCCTTGATTAAC	AAAGGTGAGTTTGCCTTGATTAACAGGTAA	MAP2K1	NM_002755.3	48439	0	0	Non-coding	7.32199	7.55708	7.95669	8.26267	-0.940679	-0.705588	-0.305977	-0.650748
ATGAATTAGCTGGAGAAAGG	CCAGATGAATTAGCTGGAGAAAGGTGGAAG	MAP2K1	NM_002755.3	49922	0	0	Non-coding	5.56721	5.61821	6.29917	7.11444	-1.54723	-1.49624	-0.815268	-1.28624
CAGATGAATTAGCTGGAGAA	TCTCCAGATGAATTAGCTGGAGAAAGGTGG	MAP2K1	NM_002755.3	49925	0	0	Non-coding	2.47198	2.1387	3.10036	4.54788	-2.0759	-2.40918	-1.44752	-1.97754
TGATCTCCAGATGAATTAGC	GGTTTGATCTCCAGATGAATTAGCTGGAGA	MAP2K1	NM_002755.3	49932	98	24.94	CDS	5.83173	5.47075	6.26878	8.12655	-2.29482	-2.65581	-1.85778	-2.26947
CTTTCTCCAGCTAATTCATC	CCACCTTTCTCCAGCTAATTCATCTGGAGA	MAP2K1	NM_002755.3	49937	100	25.45	CDS	5.43252	5.11244	6.03818	7.46211	-2.02959	-2.34967	-1.42393	-1.9344
ATGATCTGGTTCCGGATTGC	CCTTATGATCTGGTTCCGGATTGCGGGTTT	MAP2K1	NM_002755.3	49957	107	27.23	CDS	8.59349	9.60092	8.15368	9.03485	-0.44136	0.566068	-0.881164	-0.252152
TGGAGATCAAACCCGCAATC	CATCTGGAGATCAAACCCGCAATCCGGAAC	MAP2K1	NM_002755.3	49957	107	27.23	CDS	4.7759	8.01764	5.19153	6.35608	-1.58017	1.66157	-1.16454	-0.361049
TATGATCTGGTTCCGGATTG	CCCTTATGATCTGGTTCCGGATTGCGGGTT	MAP2K1	NM_002755.3	49958	107	27.23	CDS	8.39299	8.07222	7.63951	8.22676	0.166225	-0.154542	-0.587257	-0.191858
GCTCCCTTATGATCTGGTTC	TGCAGCTCCCTTATGATCTGGTTCCGGATT	MAP2K1	NM_002755.3	49965	109	27.74	CDS	7.05007	8.46509	7.56594	8.52031	-1.47024	-0.055213	-0.954365	-0.826604
CCTGCAGCTCCCTTATGATC	AGAACCTGCAGCTCCCTTATGATCTGGTTC	MAP2K1	NM_002755.3	49971	111	28.24	CDS	7.65331	6.45371	8.63242	4.92847	2.72485	1.52524	3.70395	2.65135
CAATCCGGAACCAGATCATA	CCCGCAATCCGGAACCAGATCATAAGGGAG	MAP2K1	NM_002755.3	49972	112	28.5	CDS	8.26106	11.603	10.2846	8.32822	-0.0671639	3.27478	1.95636	1.72133
AATCCGGAACCAGATCATAA	CCGCAATCCGGAACCAGATCATAAGGGAGC	MAP2K1	NM_002755.3	49973	112	28.5	CDS	8.67395	11.1774	6.38328	8.53285	0.141109	2.64456	-2.14957	0.212033
CCAGATCATAAGGGAGCTGC	GGAACCAGATCATAAGGGAGCTGCAGGTTC	MAP2K1	NM_002755.3	49982	115	29.26	CDS	9.37949	8.87894	8.68763	7.9573	1.42219	0.921639	0.730338	1.02472
CCATAGAAGCCCACGATGTA	CGCACCATAGAAGCCCACGATGTACGGAGA	MAP2K1	NM_002755.3	50014	126	32.06	CDS	6.05584	5.69715	6.65409	6.7098	-0.653965	-1.01265	-0.0557091	-0.574108
GTGCAACTCTCCGTACATCG	ATGAGTGCAACTCTCCGTACATCGTGGGCT	MAP2K1	NM_002755.3	50015	126	32.06	CDS	7.01209	7.57495	8.75462	8.65806	-1.64597	-1.08311	0.0965651	-0.877502
TGCAACTCTCCGTACATCGT	TGAGTGCAACTCTCCGTACATCGTGGGCTT	MAP2K1	NM_002755.3	50016	126	32.06	CDS	5.86113	6.14921	6.31305	8.67652	-2.8154	-2.52732	-2.36347	-2.56873
CCGTACATCGTGGGCTTCTA	CTCTCCGTACATCGTGGGCTTCTATGGTGC	MAP2K1	NM_002755.3	50025	129	32.82	CDS	9.0758	10.8469	8.69919	8.19929	0.87651	2.64764	0.499901	1.34135
TATGGTGCGTTCTACAGCGA	CTTCTATGGTGCGTTCTACAGCGATGGCGA	MAP2K1	NM_002755.3	50043	135	34.35	CDS	6.55575	5.67094	7.41302	7.09206	-0.536314	-1.42112	0.320959	-0.545492
TGGCGAGATCAGTATCTGCA	GCGATGGCGAGATCAGTATCTGCATGGAGC	MAP2K1	NM_002755.3	50063	142	36.13	CDS	8.41775	8.3044	8.2032	8.75819	-0.340439	-0.453788	-0.55499	-0.449739
CAGTATCTGCATGGAGCACA	AGATCAGTATCTGCATGGAGCACATGGTAT	MAP2K1	NM_002755.3	50072	145	36.9	CDS	9.35943	5.85391	7.42859	7.45343	1.906	-1.59952	-0.0248442	0.0938792
CATTGCTCCAGAGGCTGAGA	AGGCCATTGCTCCAGAGGCTGAGAGGGTGT	MAP2K1	NM_002755.3	50093	0	0	Non-coding	9.82778	8.05158	8.79215	8.60273	1.22505	-0.551156	0.189416	0.287769
CCATTGCTCCAGAGGCTGAG	AAGGCCATTGCTCCAGAGGCTGAGAGGGTG	MAP2K1	NM_002755.3	50094	0	0	Non-coding	8.47062	9.90945	10.0765	9.5925	-1.12188	0.316957	0.483957	-0.106988
GGTCTGGTATTCTCGATCTT	AACTGGTCTGGTATTCTCGATCTTAGGATG	MAP2K1	NM_002755.3	56459	0	0	Non-coding	5.50785	4.95634	6.79363	6.94592	-1.43807	-1.98958	-0.15229	-1.19331
TGGTATTCTCGATCTTAGGA	GGTCTGGTATTCTCGATCTTAGGATGGAGG	MAP2K1	NM_002755.3	56463	0	0	Non-coding	6.07223	6.27129	7.13787	7.13916	-1.06693	-0.867873	-0.00128515	-0.645364
TATTCTCGATCTTAGGATGG	CTGGTATTCTCGATCTTAGGATGGAGGTTC	MAP2K1	NM_002755.3	56466	147	37.4	CDS	9.3525	8.26011	8.95274	9.33486	0.0176395	-1.07475	-0.38212	-0.479742
ATCTTAGGATGGAGGTTCTC	CTCGATCTTAGGATGGAGGTTCTCTGGATC	MAP2K1	NM_002755.3	56474	150	38.17	CDS	7.99578	9.16062	9.67702	8.61177	-0.615993	0.548851	1.06525	0.332701
GAATTCTTCCAGCTTTCTTC	TCAGGAATTCTTCCAGCTTTCTTCAGGACT	MAP2K1	NM_002755.3	56493	156	39.69	CDS	5.97766	4.60161	6.58514	8.44532	-2.46767	-3.84371	-1.86018	-2.72385
GATCAAGTCCTGAAGAAAGC	TCTGGATCAAGTCCTGAAGAAAGCTGGAAG	MAP2K1	NM_002755.3	56496	157	39.95	CDS	5.37857	6.72827	4.93803	7.53977	-2.1612	-0.811491	-2.60174	-1.85814
CCTTTCCTCTAGGTAATAAA	ATTCCCTTTCCTCTAGGTAATAAAAGGCCT	MAP2K1	NM_002755.3	57845	174	44.27	CDS	6.51079	6.07628	6.13498	8.05287	-1.54208	-1.97659	-1.91789	-1.81219
GCTTCTCCCTCAGATATGTC	TTGTGCTTCTCCCTCAGATATGTCAGGCCT	MAP2K1	NM_002755.3	57857	178	45.29	CDS	8.32228	6.79683	9.77759	8.63684	-0.31456	-1.84001	1.14074	-0.337944
TAAAAGGCCTGACATATCTG	GTAATAAAAGGCCTGACATATCTGAGGGAG	MAP2K1	NM_002755.3	57861	180	45.8	CDS	7.51159	7.28042	6.94533	8.10171	-0.590114	-0.821287	-1.15637	-0.855924
AAAAGGCCTGACATATCTGA	TAATAAAAGGCCTGACATATCTGAGGGAGA	MAP2K1	NM_002755.3	57862	180	45.8	CDS	0.908627	2.02332	3.62155	5.55064	-4.64202	-3.52732	-1.9291	-3.36615
AAGCACAAGATCATGCACAG	GGAGAAGCACAAGATCATGCACAGAGGTAA	MAP2K1	NM_002755.3	57887	188	47.84	CDS	5.54221	6.18417	6.13656	7.63803	-2.09582	-1.45386	-1.50147	-1.68372
TGGAGGGCTTGACATCTGCA	ATGTTGGAGGGCTTGACATCTGCAGGGAAG	MAP2K1	NM_002755.3	94937	0	0	Non-coding	8.93977	10.5038	9.08807	9.19947	-0.259698	1.30435	-0.111395	0.311088
TTGGAGGGCTTGACATCTGC	GATGTTGGAGGGCTTGACATCTGCAGGGAA	MAP2K1	NM_002755.3	94938	0	0	Non-coding	8.84622	7.06349	6.88717	8.38388	0.462344	-1.32039	-1.49671	-0.784919
GAGTTGACTAGGATGTTGGA	ACGGGAGTTGACTAGGATGTTGGAGGGCTT	MAP2K1	NM_002755.3	94953	195	49.62	CDS	5.65031	5.1419	6.41443	6.8121	-1.16179	-1.6702	-0.397665	-1.07655
GGAGTTGACTAGGATGTTGG	CACGGGAGTTGACTAGGATGTTGGAGGGCT	MAP2K1	NM_002755.3	94954	195	49.62	CDS	8.84344	9.29157	8.56118	9.15367	-0.310234	0.137899	-0.592492	-0.254942
ACGGGAGTTGACTAGGATGT	CCCCACGGGAGTTGACTAGGATGTTGGAGG	MAP2K1	NM_002755.3	94957	196	49.87	CDS	7.92023	6.99882	6.67404	7.21549	0.704741	-0.21667	-0.541446	-0.0177917
TCTCCCCACGGGAGTTGACT	TTGATCTCCCCACGGGAGTTGACTAGGATG	MAP2K1	NM_002755.3	94964	198	50.38	CDS	2.48731	3.05183	2.32628	3.47317	-0.985865	-0.421346	-1.14689	-0.851367
AACATCCTAGTCAACTCCCG	CTCCAACATCCTAGTCAACTCCCGTGGGGA	MAP2K1	NM_002755.3	94970	200	50.89	CDS	6.80049	6.46723	6.58976	8.1304	-1.32991	-1.66317	-1.54064	-1.51124
ACATCCTAGTCAACTCCCGT	TCCAACATCCTAGTCAACTCCCGTGGGGAG	MAP2K1	NM_002755.3	94971	201	51.15	CDS	5.15531	6.07737	5.32511	7.05318	-1.89787	-0.975805	-1.72807	-1.53391
CATCCTAGTCAACTCCCGTG	CCAACATCCTAGTCAACTCCCGTGGGGAGA	MAP2K1	NM_002755.3	94972	201	51.15	CDS	8.27385	5.66225	6.33355	7.24914	1.0247	-1.5869	-0.915589	-0.492594
ACAGAGCTTGATCTCCCCAC	AGTCACAGAGCTTGATCTCCCCACGGGAGT	MAP2K1	NM_002755.3	94975	202	51.4	CDS	6.25488	5.57954	6.03106	7.40112	-1.14624	-1.82158	-1.37007	-1.44596
CACAGAGCTTGATCTCCCCA	AAGTCACAGAGCTTGATCTCCCCACGGGAG	MAP2K1	NM_002755.3	94976	202	51.4	CDS	8.0121	7.33521	8.22319	8.7351	-0.723003	-1.39989	-0.511913	-0.878269
GAGATCAAGCTCTGTGACTT	TGGGGAGATCAAGCTCTGTGACTTTGGGGT	MAP2K1	NM_002755.3	94994	208	52.93	CDS	3.48846	4.07653	4.28846	4.77868	-1.29022	-0.702152	-0.490228	-0.827534
AGATCAAGCTCTGTGACTTT	GGGGAGATCAAGCTCTGTGACTTTGGGGTC	MAP2K1	NM_002755.3	94995	209	53.18	CDS	7.70853	8.4228	8.01992	8.59429	-0.885759	-0.171489	-0.574376	-0.543875
GATCAAGCTCTGTGACTTTG	GGGAGATCAAGCTCTGTGACTTTGGGGTCA	MAP2K1	NM_002755.3	94996	209	53.18	CDS	7.76413	8.834	8.45815	8.86831	-1.10418	-0.0343083	-0.410156	-0.516213
CTCTGTGACTTTGGGGTCAG	CAAGCTCTGTGACTTTGGGGTCAGCGGGCA	MAP2K1	NM_002755.3	95003	211	53.69	CDS	9.57035	7.98926	10.0365	8.29998	1.27036	-0.310728	1.73654	0.898725
TCTGTGACTTTGGGGTCAGC	AAGCTCTGTGACTTTGGGGTCAGCGGGCAG	MAP2K1	NM_002755.3	95004	212	53.94	CDS	5.92899	5.77578	6.08205	7.37605	-1.44706	-1.60027	-1.294	-1.44711
CGGGCAGCTCATCGACTCCA	TCAGCGGGCAGCTCATCGACTCCATGGCCA	MAP2K1	NM_002755.3	95023	218	55.47	CDS	6.80648	6.53397	7.08642	7.51743	-0.71095	-0.983457	-0.431007	-0.708471
GCCCACGAAGGAGTTGGCCA	TTGTGCCCACGAAGGAGTTGGCCATGGAGT	MAP2K1	NM_002755.3	95029	220	55.98	CDS	5.428	5.05086	5.75518	6.85967	-1.43167	-1.80881	-1.10449	-1.44832
CCTTGTGCCCACGAAGGAGT	AGGACCTTGTGCCCACGAAGGAGTTGGCCA	MAP2K1	NM_002755.3	95035	222	56.49	CDS	5.73268	5.72694	6.11132	6.57526	-0.842579	-0.848311	-0.463933	-0.718274
CTCCATGGCCAACTCCTTCG	TCGACTCCATGGCCAACTCCTTCGTGGGCA	MAP2K1	NM_002755.3	95038	223	56.74	CDS	8.7457	9.78623	10.166	8.86964	-0.123937	0.916596	1.29633	0.696329
TCCATGGCCAACTCCTTCGT	CGACTCCATGGCCAACTCCTTCGTGGGCAC	MAP2K1	NM_002755.3	95039	223	56.74	CDS	1.85795	1.87555	2.45367	7.07643	-5.21847	-5.20087	-4.62275	-5.01403
GTAGGACCTTGTGCCCACGA	ACATGTAGGACCTTGTGCCCACGAAGGAGT	MAP2K1	NM_002755.3	95041	224	57	CDS	4.29811	4.24275	5.11241	6.37747	-2.07937	-2.13472	-1.26507	-1.82639
CCAACTCCTTCGTGGGCACA	ATGGCCAACTCCTTCGTGGGCACAAGGTCC	MAP2K1	NM_002755.3	95046	226	57.51	CDS	7.85575	8.51403	8.25963	8.33726	-0.481506	0.176772	-0.0776234	-0.127452
TTCTGTTCATACCGACATGT	AAACTTCTGTTCATACCGACATGTAGGACC	MAP2K1	NM_002755.3	95059	230	58.52	CDS	9.54783	7.25435	11.2124	8.55326	0.994565	-1.29892	2.65916	0.784936
GGGCACAAGGTCCTACATGT	TCGTGGGCACAAGGTCCTACATGTCGGTAT	MAP2K1	NM_002755.3	95059	230	58.52	CDS	4.36226	4.54899	4.83451	6.03997	-1.67771	-1.49099	-1.20546	-1.45805
CCTGGAGTCTTTCTGGCTGC	GTCCCCTGGAGTCTTTCTGGCTGCAGGAGA	MAP2K1	NM_002755.3	98173	0	0	Non-coding	8.51363	6.9244	6.86446	7.45808	1.05555	-0.533681	-0.593626	-0.0239185
TGAGTCCCCTGGAGTCTTTC	GTAATGAGTCCCCTGGAGTCTTTCTGGCTG	MAP2K1	NM_002755.3	98180	234	59.54	CDS	8.69861	8.77246	9.73912	8.87765	-0.179042	-0.105194	0.861463	0.192409
CCTGCAGCCAGAAAGACTCC	CTCTCCTGCAGCCAGAAAGACTCCAGGGGA	MAP2K1	NM_002755.3	98184	235	59.8	CDS	5.70791	6.41098	5.59756	6.59467	-0.886764	-0.183688	-0.997109	-0.689187
CTGCAGCCAGAAAGACTCCA	TCTCCTGCAGCCAGAAAGACTCCAGGGGAC	MAP2K1	NM_002755.3	98185	235	59.8	CDS	8.56967	7.94979	7.83314	9.08651	-0.516842	-1.13672	-1.25337	-0.968974
TGCAGCCAGAAAGACTCCAG	CTCCTGCAGCCAGAAAGACTCCAGGGGACT	MAP2K1	NM_002755.3	98186	236	60.05	CDS	7.65925	8.60495	7.56627	8.53676	-0.87751	0.068182	-0.970496	-0.593275
GCACAGAGTAATGAGTCCCC	GACTGCACAGAGTAATGAGTCCCCTGGAGT	MAP2K1	NM_002755.3	98191	237	60.31	CDS	8.28077	7.17398	7.99618	8.74298	-0.462208	-1.569	-0.746799	-0.926002
ACTCTGTGCAGTCAGACATC	CATTACTCTGTGCAGTCAGACATCTGGAGC	MAP2K1	NM_002755.3	98216	246	62.6	CDS	8.05992	8.12399	8.44189	8.11013	-0.0502069	0.0138603	0.331764	0.0984725
GCAGTCAGACATCTGGAGCA	CTGTGCAGTCAGACATCTGGAGCATGGGAC	MAP2K1	NM_002755.3	98223	248	63.1	CDS	4.96354	4.88247	5.22095	7.36039	-2.39686	-2.47793	-2.13944	-2.33808
CAGTCAGACATCTGGAGCAT	TGTGCAGTCAGACATCTGGAGCATGGGACT	MAP2K1	NM_002755.3	98224	248	63.1	CDS	1.90554	1.79107	2.81052	6.69468	-4.78914	-4.90361	-3.88415	-4.52563
CTGGAGCATGGGACTGTCTC	ACATCTGGAGCATGGGACTGTCTCTGGTAG	MAP2K1	NM_002755.3	98235	252	64.12	CDS	9.07156	8.46929	11.2939	9.20999	-0.138434	-0.740704	2.08387	0.401578
GGGACTGTCTCTGGTAGAGA	GCATGGGACTGTCTCTGGTAGAGATGGCGG	MAP2K1	NM_002755.3	98244	255	64.89	CDS	9.66801	6.79702	7.43013	8.14569	1.52231	-1.34867	-0.715564	-0.18064
ACTGTCTCTGGTAGAGATGG	TGGGACTGTCTCTGGTAGAGATGGCGGTTG	MAP2K1	NM_002755.3	98247	256	65.14	CDS	9.28849	9.18605	9.96649	10.0163	-0.727779	-0.830227	-0.0497808	-0.535929
TCTCTGGTAGAGATGGCGGT	ACTGTCTCTGGTAGAGATGGCGGTTGGGAG	MAP2K1	NM_002755.3	98251	257	65.39	CDS	0	0	0	1.16277	-1.16277	-1.16277	-1.16277	-1.16277
CTCTGGTAGAGATGGCGGTT	CTGTCTCTGGTAGAGATGGCGGTTGGGAGG	MAP2K1	NM_002755.3	98252	258	65.65	CDS	6.36217	8.76606	6.41772	6.84077	-0.4786	1.9253	-0.423042	0.341218
TGGTAGAGATGGCGGTTGGG	TCTCTGGTAGAGATGGCGGTTGGGAGGTAT	MAP2K1	NM_002755.3	98255	259	65.9	CDS	3.60372	3.71212	3.39989	4.19531	-0.591587	-0.483192	-0.795418	-0.623399
TTGGCATCTGGAGGAGGGAT	CTCCTTGGCATCTGGAGGAGGGATGGGATA	MAP2K1	NM_002755.3	98270	264	67.18	CDS	5.24013	5.16484	6.53665	7.13292	-1.89279	-1.96808	-0.596267	-1.48571
CTTGGCATCTGGAGGAGGGA	GCTCCTTGGCATCTGGAGGAGGGATGGGAT	MAP2K1	NM_002755.3	98271	264	67.18	CDS	8.31109	7.1005	5.61348	7.50469	0.806395	-0.404191	-1.89121	-0.496337
GCTCCTTGGCATCTGGAGGA	TCCAGCTCCTTGGCATCTGGAGGAGGGATG	MAP2K1	NM_002755.3	98275	265	67.43	CDS	7.29001	6.76058	9.75908	7.65725	-0.36724	-0.896662	2.10184	0.279312
AGCTCCTTGGCATCTGGAGG	CTCCAGCTCCTTGGCATCTGGAGGAGGGAT	MAP2K1	NM_002755.3	98276	266	67.68	CDS	7.21261	7.20515	7.71755	7.93077	-0.718165	-0.725617	-0.213225	-0.552336
TCCAGCTCCTTGGCATCTGG	CAGCTCCAGCTCCTTGGCATCTGGAGGAGG	MAP2K1	NM_002755.3	98279	267	67.94	CDS	7.79102	7.73743	8.638	8.81435	-1.02333	-1.07692	-0.176347	-0.758867
AGCTCCAGCTCCTTGGCATC	CATCAGCTCCAGCTCCTTGGCATCTGGAGG	MAP2K1	NM_002755.3	98282	268	68.19	CDS	9.96695	9.16792	9.23206	9.20215	0.764803	-0.0342271	0.0299103	0.253495
CATCCCTCCTCCAGATGCCA	ATCCCATCCCTCCTCCAGATGCCAAGGAGC	MAP2K1	NM_002755.3	98283	268	68.19	CDS	8.13872	6.5696	7.65444	8.05304	0.0856831	-1.48344	-0.398597	-0.598783
AAACATCAGCTCCAGCTCCT	ACCCAAACATCAGCTCCAGCTCCTTGGCAT	MAP2K1	NM_002755.3	98289	270	68.7	CDS	5.2916	4.42565	5.13206	6.40067	-1.10908	-1.97502	-1.26861	-1.4509
TCCTCCAGATGCCAAGGAGC	TCCCTCCTCCAGATGCCAAGGAGCTGGAGC	MAP2K1	NM_002755.3	98289	270	68.7	CDS	4.49375	3.78296	4.67787	6.46001	-1.96626	-2.67705	-1.78214	-2.14182
AAGGAGCTGGAGCTGATGTT	TGCCAAGGAGCTGGAGCTGATGTTTGGGTG	MAP2K1	NM_002755.3	98302	274	69.72	CDS	7.32347	9.35687	8.04905	8.11868	-0.795217	1.23819	-0.0696274	0.124448
AGGAGCTGGAGCTGATGTTT	GCCAAGGAGCTGGAGCTGATGTTTGGGTGC	MAP2K1	NM_002755.3	98303	275	69.97	CDS	9.53468	7.96952	11.2836	8.81541	0.719277	-0.845882	2.4682	0.780532
GGAGCTGATGTTTGGGTGCC	AGCTGGAGCTGATGTTTGGGTGCCAGGTGG	MAP2K1	NM_002755.3	98310	277	70.48	CDS	5.33507	5.22362	5.51594	5.75313	-0.418062	-0.529516	-0.237193	-0.394924
GCTGATGTTTGGGTGCCAGG	TGGAGCTGATGTTTGGGTGCCAGGTGGAAG	MAP2K1	NM_002755.3	98313	278	70.74	CDS	5.22581	5.43316	7.00657	7.13129	-1.90549	-1.69813	-0.124721	-1.24278
CAGCCGCATCTCCTTCCACC	GTCTCAGCCGCATCTCCTTCCACCTGGCAC	MAP2K1	NM_002755.3	98317	279	70.99	CDS	8.98347	5.01078	3.99689	5.91486	3.06861	-0.904079	-1.91797	0.0821883
ATGTTTGGGTGCCAGGTGGA	GCTGATGTTTGGGTGCCAGGTGGAAGGAGA	MAP2K1	NM_002755.3	98317	279	70.99	CDS	4.61439	4.52783	4.78308	5.61225	-0.997853	-1.08442	-0.829163	-0.970477
GTGCCAGGTGGAAGGAGATG	TTGGGTGCCAGGTGGAAGGAGATGCGGCTG	MAP2K1	NM_002755.3	98325	282	71.76	CDS	5.86701	5.69358	6.57732	7.82294	-1.95593	-2.12936	-1.24562	-1.77697
ATGCGGCTGAGACCCCACCC	GGAGATGCGGCTGAGACCCCACCCAGGCCA	MAP2K1	NM_002755.3	98342	288	73.28	CDS	9.9997	9.31768	5.55173	6.64732	3.35239	2.67037	-1.09558	1.64239
GGGGGTCCTTGGCCTGGGTG	TCCCGGGGGTCCTTGGCCTGGGTGGGGTCT	MAP2K1	NM_002755.3	98343	288	73.28	CDS	6.52419	7.35441	7.10069	6.58411	-0.0599218	0.770296	0.516578	0.408984
CGGGGGTCCTTGGCCTGGGT	CTCCCGGGGGTCCTTGGCCTGGGTGGGGTC	MAP2K1	NM_002755.3	98344	288	73.28	CDS	5.05643	6.78319	4.79793	5.80946	-0.753032	0.973727	-1.01153	-0.26361
CCGGGGGTCCTTGGCCTGGG	CCTCCCGGGGGTCCTTGGCCTGGGTGGGGT	MAP2K1	NM_002755.3	98345	289	73.54	CDS	7.39835	4.38642	5.12297	5.53753	1.86082	-1.15111	-0.414554	0.0983868
CTGAGACCCCACCCAGGCCA	GCGGCTGAGACCCCACCCAGGCCAAGGACC	MAP2K1	NM_002755.3	98348	290	73.79	CDS	8.09873	8.51746	8.01639	8.36297	-0.264238	0.154498	-0.346577	-0.152106
CTCCCGGGGGTCCTTGGCCT	GGGCCTCCCGGGGGTCCTTGGCCTGGGTGG	MAP2K1	NM_002755.3	98348	290	73.79	CDS	9.33318	6.70848	6.75464	7.89195	1.44123	-1.18347	-1.13731	-0.293185
CCTCCCGGGGGTCCTTGGCC	GGGGCCTCCCGGGGGTCCTTGGCCTGGGTG	MAP2K1	NM_002755.3	98349	290	73.79	CDS	6.67514	8.32063	6.55945	7.2058	-0.53066	1.11482	-0.646355	-0.0207308
AGGGGCCTCCCGGGGGTCCT	GCTAAGGGGCCTCCCGGGGGTCCTTGGCCT	MAP2K1	NM_002755.3	98354	292	74.3	CDS	6.15679	5.23518	6.43483	5.66005	0.496741	-0.424873	0.774779	0.282216
CCACCCAGGCCAAGGACCCC	GACCCCACCCAGGCCAAGGACCCCCGGGAG	MAP2K1	NM_002755.3	98356	292	74.3	CDS	6.36611	4.74124	5.24373	6.28768	0.0784324	-1.54643	-1.04395	-0.837317
CACCCAGGCCAAGGACCCCC	ACCCCACCCAGGCCAAGGACCCCCGGGAGG	MAP2K1	NM_002755.3	98357	293	74.55	CDS	5.50737	5.18042	5.82724	6.58447	-1.07709	-1.40405	-0.757224	-1.07946
CCAGGCCAAGGACCCCCGGG	CCACCCAGGCCAAGGACCCCCGGGAGGCCC	MAP2K1	NM_002755.3	98360	294	74.81	CDS	5.76726	6.41339	5.93077	7.02369	-1.25643	-0.610298	-1.09292	-0.986548
ACAGCTAAGGGGCCTCCCGG	ACTCACAGCTAAGGGGCCTCCCGGGGGTCC	MAP2K1	NM_002755.3	98361	294	74.81	CDS	6.15487	6.29713	6.06024	7.2151	-1.06023	-0.91797	-1.15487	-1.04436
CACAGCTAAGGGGCCTCCCG	TACTCACAGCTAAGGGGCCTCCCGGGGGTC	MAP2K1	NM_002755.3	98362	294	74.81	CDS	6.69738	7.21747	7.32942	7.72195	-1.02457	-0.504477	-0.392526	-0.640524
TCACAGCTAAGGGGCCTCCC	CTACTCACAGCTAAGGGGCCTCCCGGGGGT	MAP2K1	NM_002755.3	98363	295	75.06	CDS	6.21684	6.06266	6.56272	6.71248	-0.495641	-0.649817	-0.149763	-0.43174
CTCACAGCTAAGGGGCCTCC	GCTACTCACAGCTAAGGGGCCTCCCGGGGG	MAP2K1	NM_002755.3	98364	295	75.06	CDS	6.54457	6.74914	6.34555	7.05803	-0.513462	-0.308891	-0.712484	-0.511612
CCAGGCTACTCACAGCTAAG	CACACCAGGCTACTCACAGCTAAGGGGCCT	MAP2K1	NM_002755.3	98372	298	75.83	CDS	8.44406	9.49893	8.55485	9.5294	-1.08534	-0.0304675	-0.974552	-0.696786
ACCAGGCTACTCACAGCTAA	ACACACCAGGCTACTCACAGCTAAGGGGCC	MAP2K1	NM_002755.3	98373	298	75.83	CDS	7.13141	9.19204	8.79204	8.08994	-0.958525	1.10211	0.702099	0.281893
CACCAGGCTACTCACAGCTA	GACACACCAGGCTACTCACAGCTAAGGGGC	MAP2K1	NM_002755.3	98374	298	75.83	CDS	7.01115	8.53088	7.20304	7.43208	-0.420928	1.09881	-0.229034	0.149615
CCCCTTAGCTGTGAGTAGCC	GAGGCCCCTTAGCTGTGAGTAGCCTGGTGT	MAP2K1	NM_002755.3	98383	0	0	Non-coding	8.02119	6.81056	6.16246	7.17745	0.843736	-0.366889	-1.01499	-0.179382
GTCCAAGATGGGGACACACC	AACAGTCCAAGATGGGGACACACCAGGCTA	MAP2K1	NM_002755.3	98390	0	0	Non-coding	5.14702	4.04455	5.56716	6.0991	-0.952076	-2.05455	-0.531931	-1.17952
TTTATAAAATTTGTAGCATA	TCTTTTTATAAAATTTGTAGCATACGGAAT	MAP2K1	NM_002755.3	100413	299	76.08	CDS	8.08877	5.20001	7.40412	8.96886	-0.880089	-3.76884	-1.56473	-2.07122
AAAATTTGTAGCATACGGAA	TTATAAAATTTGTAGCATACGGAATGGACA	MAP2K1	NM_002755.3	100418	301	76.59	CDS	3.05044	3.55192	4.13219	6.26195	-3.21151	-2.71004	-2.12976	-2.68377
CAAAAATTGCCATGGGAGGT	AACTCAAAAATTGCCATGGGAGGTCGGCTG	MAP2K1	NM_002755.3	100434	306	77.86	CDS	4.81987	5.71443	6.01693	6.01366	-1.19379	-0.29923	0.00327003	-0.496583
AATGGACAGCCGACCTCCCA	ACGGAATGGACAGCCGACCTCCCATGGCAA	MAP2K1	NM_002755.3	100436	307	78.12	CDS	7.53561	6.88139	7.64435	8.14325	-0.607639	-1.26186	-0.498905	-0.789468
AACTCAAAAATTGCCATGGG	CAACAACTCAAAAATTGCCATGGGAGGTCG	MAP2K1	NM_002755.3	100438	308	78.37	CDS	5.45059	7.39219	7.84866	6.86368	-1.41309	0.528505	0.984982	0.0334639
AACAACTCAAAAATTGCCAT	ATCCAACAACTCAAAAATTGCCATGGGAGG	MAP2K1	NM_002755.3	100441	309	78.63	CDS	3.93841	4.21456	4.23214	7.05647	-3.11805	-2.84191	-2.82432	-2.9281
CAACAACTCAAAAATTGCCA	AATCCAACAACTCAAAAATTGCCATGGGAG	MAP2K1	NM_002755.3	100442	309	78.63	CDS	5.33662	5.66648	5.50684	8.21316	-2.87653	-2.54667	-2.70632	-2.70984
GTTGGATTACATAGTCAACG	AGTTGTTGGATTACATAGTCAACGAGGTAA	MAP2K1	NM_002755.3	100472	319	81.17	CDS	7.45104	6.30646	7.97912	8.14161	-0.690571	-1.83515	-0.162495	-0.896073
TCAACGAGGTAAGTACTGCC	ATAGTCAACGAGGTAAGTACTGCCTGGTTT	MAP2K1	NM_002755.3	100486	0	0	Non-coding	5.29894	5.47293	5.79627	6.11245	-0.813515	-0.639523	-0.316184	-0.589741
ATTCCAAGGTGAAGGAAACC	GTAAATTCCAAGGTGAAGGAAACCAGGCAG	MAP2K1	NM_002755.3	100493	0	0	Non-coding	5.85193	8.44217	6.56089	7.25905	-1.40712	1.18312	-0.698161	-0.307387
AACACTCCACTGGGCAGTTT	ACTGAACACTCCACTGGGCAGTTTTGGAGG	MAP2K1	NM_002755.3	102411	325	82.7	CDS	8.35075	7.40896	7.724	8.12925	0.2215	-0.720288	-0.40525	-0.301346
CCTCCTCCAAAACTGCCCAG	GCAGCCTCCTCCAAAACTGCCCAGTGGAGT	MAP2K1	NM_002755.3	102416	326	82.95	CDS	5.48259	5.06802	7.94228	7.34044	-1.85785	-2.27242	0.601839	-1.17614
TCCAGACTGAACACTCCACT	AAATTCCAGACTGAACACTCCACTGGGCAG	MAP2K1	NM_002755.3	102420	328	83.46	CDS	3.36068	5.0582	5.69162	6.64435	-3.28367	-1.58615	-0.952733	-1.94085
TTCCAGACTGAACACTCCAC	GAAATTCCAGACTGAACACTCCACTGGGCA	MAP2K1	NM_002755.3	102421	328	83.46	CDS	6.87689	7.42662	7.85484	9.27227	-2.39538	-1.84565	-1.41744	-1.88616
GCCCAGTGGAGTGTTCAGTC	AACTGCCCAGTGGAGTGTTCAGTCTGGAAT	MAP2K1	NM_002755.3	102430	331	84.22	CDS	6.65184	6.67809	6.61813	7.52873	-0.876894	-0.850647	-0.910598	-0.87938
TTTGTGAATAAATGGTAAGT	AGATTTTGTGAATAAATGGTAAGTTGGCTC	MAP2K1	NM_002755.3	102464	0	0	Non-coding	7.61406	6.37023	8.97843	8.21902	-0.604968	-1.84879	0.759406	-0.564785
GTATACGCTTCCAGAGAACA	CAGAGTATACGCTTCCAGAGAACAAGGAGC	MAP2K1	NM_002755.3	102478	0	0	Non-coding	5.38696	5.67764	5.93462	6.65814	-1.27118	-0.980494	-0.723512	-0.991728
TAAGTTGGCTCCTTGTTCTC	ATGGTAAGTTGGCTCCTTGTTCTCTGGAAG	MAP2K1	NM_002755.3	102479	0	0	Non-coding	8.67605	6.99033	7.77892	8.20943	0.466611	-1.2191	-0.430514	-0.394334
AGCTTAAAGGAAGAAAGACA	ATTAAGCTTAAAGGAAGAAAGACAAGGTAA	MAP2K1	NM_002755.3	102887	0	0	Non-coding	6.57981	5.59832	5.80571	7.82143	-1.24162	-2.22311	-2.01572	-1.82681
TCAAATCTGCTCTCTCTGCG	TGCTTCAAATCTGCTCTCTCTGCGGGGTTT	MAP2K1	NM_002755.3	102920	347	88.3	CDS	6.43664	6.37526	6.83176	7.55817	-1.12153	-1.1829	-0.726412	-1.01028
TTCAAATCTGCTCTCTCTGC	TTGCTTCAAATCTGCTCTCTCTGCGGGGTT	MAP2K1	NM_002755.3	102921	348	88.55	CDS	6.42321	7.12908	6.72591	8.60218	-2.17896	-1.47309	-1.87626	-1.84277
CTTCAAATCTGCTCTCTCTG	GTTGCTTCAAATCTGCTCTCTCTGCGGGGT	MAP2K1	NM_002755.3	102922	348	88.55	CDS	8.73771	8.64393	8.84988	9.12905	-0.391347	-0.485123	-0.279176	-0.385216
AGCAGATTTGAAGCAACTCA	AGAGAGCAGATTTGAAGCAACTCATGGTGA	MAP2K1	NM_002755.3	102943	355	90.33	CDS	5.52516	4.79027	4.90973	7.28056	-1.7554	-2.49029	-2.37082	-2.2055
CATGGTGAGTCTATTTATTC	AACTCATGGTGAGTCTATTTATTCCGGATT	MAP2K1	NM_002755.3	102961	0	0	Non-coding	8.987	11.3485	9.3769	9.14664	-0.159643	2.20185	0.230263	0.757489
CCTGCATGTAAGGAAACGAG	TGAACCTGCATGTAAGGAAACGAGAGGACG	MAP2K1	NM_002755.3	103670	0	0	Non-coding	5.64444	5.57295	6.71014	6.87792	-1.23348	-1.30497	-0.167777	-0.902075
AAAGCATGAACCTGCATGTA	GATAAAAGCATGAACCTGCATGTAAGGAAA	MAP2K1	NM_002755.3	103680	0	0	Non-coding	6.88705	8.01455	8.06072	7.1733	-0.286249	0.841248	0.887422	0.480807
CCTCTCGTTTCCTTACATGC	ACGTCCTCTCGTTTCCTTACATGCAGGTTC	MAP2K1	NM_002755.3	103681	0	0	Non-coding	8.58791	5.64477	5.17363	7.46217	1.12574	-1.8174	-2.28854	-0.9934
TATCAAGAGATCTGATGCTG	CTTTTATCAAGAGATCTGATGCTGAGGAAG	MAP2K1	NM_002755.3	103714	366	93.13	CDS	8.24725	7.30614	9.40088	8.47979	-0.232534	-1.17365	0.921094	-0.161697
GAGATCTGATGCTGAGGAAG	TCAAGAGATCTGATGCTGAGGAAGTGGATT	MAP2K1	NM_002755.3	103720	368	93.64	CDS	3.55471	3.62548	4.05562	5.14324	-1.58854	-1.51777	-1.08762	-1.39797
GGTTGGCTCTGCTCCACCAT	TGCAGGTTGGCTCTGCTCCACCATCGGCCT	MAP2K1	NM_002755.3	103751	378	96.18	CDS	7.3619	9.97118	7.58998	8.03334	-0.671435	1.93784	-0.443357	0.274349
GGGCTGGTTAAGGCCGATGG	TGCTGGGCTGGTTAAGGCCGATGGTGGAGC	MAP2K1	NM_002755.3	103753	379	96.44	CDS	9.16225	7.10194	7.61469	8.36508	0.797164	-1.26314	-0.750397	-0.405459
GCTGGGCTGGTTAAGGCCGA	GTGTGCTGGGCTGGTTAAGGCCGATGGTGG	MAP2K1	NM_002755.3	103756	380	96.69	CDS	7.49856	6.52276	5.21928	6.40897	1.08959	0.113796	-1.18968	0.00456815
TTGGTGTGCTGGGCTGGTTA	TGGGTTGGTGTGCTGGGCTGGTTAAGGCCG	MAP2K1	NM_002755.3	103763	382	97.2	CDS	7.07086	7.67487	10.4407	7.64776	-0.576897	0.0271155	2.79294	0.747719
CATGGGTTGGTGTGCTGGGC	GCAGCATGGGTTGGTGTGCTGGGCTGGTTA	MAP2K1	NM_002755.3	103769	384	97.71	CDS	7.85014	4.3263	5.58949	6.39257	1.45758	-2.06626	-0.803077	-0.470587
GCAGCATGGGTTGGTGTGCT	GCCAGCAGCATGGGTTGGTGTGCTGGGCTG	MAP2K1	NM_002755.3	103773	386	98.22	CDS	9.50511	9.19579	7.03286	7.51689	1.98821	1.6789	-0.484038	1.06102
AGCAGCATGGGTTGGTGTGC	CGCCAGCAGCATGGGTTGGTGTGCTGGGCT	MAP2K1	NM_002755.3	103774	386	98.22	CDS	8.20902	8.11193	7.91735	8.59881	-0.389792	-0.486887	-0.681465	-0.519381
TAGACGCCAGCAGCATGGGT	CACTTAGACGCCAGCAGCATGGGTTGGTGT	MAP2K1	NM_002755.3	103782	389	98.98	CDS	5.64689	6.12757	6.22948	7.30928	-1.66239	-1.18172	-1.0798	-1.30797
CACTTAGACGCCAGCAGCAT	CAAACACTTAGACGCCAGCAGCATGGGTTG	MAP2K1	NM_002755.3	103786	390	99.24	CDS	5.59257	7.34741	6.56785	7.61257	-2.02	-0.265159	-1.04472	-1.10996
AGCACACCAACCCATGCTGC	GCCCAGCACACCAACCCATGCTGCTGGCGT	MAP2K1	NM_002755.3	103787	390	99.24	CDS	8.64418	8.27445	8.04128	9.36231	-0.718134	-1.08786	-1.32103	-1.04234
ACACTTAGACGCCAGCAGCA	CCAAACACTTAGACGCCAGCAGCATGGGTT	MAP2K1	NM_002755.3	103787	390	99.24	CDS	4.97397	5.67036	6.71628	7.50197	-2.52799	-1.83161	-0.785692	-1.7151
GCTGCTGGCGTCTAAGTGTT	CCATGCTGCTGGCGTCTAAGTGTTTGGGAA	MAP2K1	NM_002755.3	103802	0	0	Non-coding	7.06261	7.00787	8.75567	8.07293	-1.01032	-1.06506	0.682742	-0.464211
CTGCTGGCGTCTAAGTGTTT	CATGCTGCTGGCGTCTAAGTGTTTGGGAAG	MAP2K1	NM_002755.3	103803	0	0	Non-coding	6.04906	7.41712	6.57498	7.18791	-1.13885	0.22921	-0.612928	-0.507521
GCCGTGGTATCAAGTCGGTA	CONTROL_77							8.32419	6.67501	5.47859	5.49471	2.82948	1.1803	-0.0161154	1.33122
TGACACATTGGCTGGGTGTT	CONTROL_28							10.1603	8.39303	10.1681	8.2951	1.86522	0.0979308	1.87303	1.27873
ATACCAGATGCGTCCGCTTG	CONTROL_37							10.396	8.68836	10.8891	8.75978	1.63625	-0.0714193	2.1293	1.23138
GGTCCGCGCACAAGAGCAGG	CONTROL_14							6.32423	8.41559	6.51712	5.90483	0.4194	2.51076	0.612289	1.18082
AGTATTGTGGTGTCGTCAAC	CONTROL_38							6.41657	6.44212	10.1097	6.62115	-0.204579	-0.179031	3.4886	1.03499
ATTCAGCGCGCTCGCCCTGG	CONTROL_9							9.50626	10.4515	8.94237	8.62831	0.877951	1.82321	0.314061	1.00507
CTCAACCGACCGTATGGTCA	CONTROL_25							9.03071	9.37719	9.19245	8.20562	0.825094	1.17157	0.986832	0.994499
CTCGACAGTTCGTCCCGAGC	CONTROL_19							8.17132	6.09162	8.81133	6.81149	1.35983	-0.719865	1.99984	0.879935
GGTGCTTAGCTCTGCGCACA	CONTROL_97							10.5914	9.37479	7.89871	8.44829	2.14315	0.926499	-0.549578	0.840023
GGCCGTCGTATTCCCCCAAG	CONTROL_11							8.36147	6.99636	7.70226	6.87809	1.48339	0.118273	0.824176	0.808611
GGCGATTCGGGTGGAGGTCG	CONTROL_84							7.61095	8.67699	8.8251	7.58497	0.0259798	1.09203	1.24013	0.786047
ACGTCCATACTGTCGGCTAC	CONTROL_86							7.47251	8.13303	10.4779	7.94267	-0.470164	0.190356	2.53519	0.751793
GGTCCCTCTGGCTGGGTTAA	CONTROL_43							10.4367	7.16399	7.24041	7.54608	2.89057	-0.382099	-0.305674	0.734267
TGTCTTCGGATAGGCGGCTT	CONTROL_87							9.1594	8.33071	9.16176	8.15866	1.00073	0.17205	1.0031	0.725295
AGACCCCGTAGGCAGGACGT	CONTROL_45							9.14248	9.17689	9.56214	8.569	0.573482	0.607897	0.99314	0.72484
TTGTCCGTGACCCTGATTAA	CONTROL_10							8.53159	11.0102	9.67429	9.10403	-0.572448	1.9062	0.570256	0.634668
CGAATCGGAACTTTGTACCG	CONTROL_90							8.55208	7.52557	6.52174	6.91226	1.63981	0.613302	-0.390522	0.620864
CTATCTCGAGTGGTAATGCG	CONTROL_99							10.2041	8.04937	8.95559	8.48801	1.71614	-0.438638	0.467588	0.581696
GAAATGCTATGCTTCGGTTC	CONTROL_93							8.04873	9.02818	8.20851	7.84965	0.199089	1.17854	0.358866	0.578831
ACCTATTGTCCCTTCAAGCT	CONTROL_53							7.5074	8.58646	7.15434	7.17834	0.329057	1.40812	-0.0239991	0.571059
CTCCCATTGATCTACGATGG	CONTROL_24							10.7635	10.2919	10.2309	9.86745	0.896049	0.42444	0.363471	0.56132
TCAGTATCGGCTGCTGGTAA	CONTROL_80							8.43758	6.25485	7.26847	6.81469	1.62289	-0.55984	0.453779	0.505608
CGGCACCTGTTAGGCTATTC	CONTROL_3							7.0564	8.39948	6.19356	6.73741	0.31899	1.66207	-0.543848	0.479072
GCTTGCATAATTCTGGCCAG	CONTROL_26							6.21001	6.03457	10.0961	7.00781	-0.797799	-0.973246	3.08833	0.439096
CGATGGATCCCTAGTTCCTG	CONTROL_78							8.75414	8.26721	10.1641	8.6464	0.107739	-0.37919	1.51769	0.415413
AGCTTTCGAAATTGAGTGTC	CONTROL_2							9.32351	8.50991	6.72446	7.79551	1.528	0.714406	-1.07105	0.390453
TGCCGCTATACTAAAACCTT	CONTROL_35							7.26511	7.29422	10.0676	7.83487	-0.569764	-0.540656	2.23275	0.37411
AAGAATTAGGCACGGTTACT	CONTROL_30							7.80788	10.4636	8.30438	8.50248	-0.694603	1.96113	-0.198095	0.356144
GTCCTCATCCGGTCAGGCTG	CONTROL_85							8.67403	9.85817	8.44073	8.6463	0.0277285	1.21188	-0.205569	0.344678
CAGGGTTGCGCAGAGGACTC	CONTROL_48							7.66706	7.41943	9.71148	7.94751	-0.28045	-0.52808	1.76397	0.318479
TGGCAGTGGAAAATCTGCGG	CONTROL_31							6.8255	6.71194	6.68841	6.45101	0.374488	0.260934	0.237404	0.290942
ACGTCAACTGCTGGAGTGGG	CONTROL_20							7.71106	7.33815	7.9186	7.38165	0.329413	-0.0434964	0.536945	0.274287
TCACTTGTCTATACGGGGTA	CONTROL_92							9.14885	7.37996	8.47621	8.07567	1.07317	-0.695718	0.400537	0.259331
GACGCCCTAATGCCCATCGT	CONTROL_66							7.72063	6.40112	7.96286	7.10915	0.611475	-0.708034	0.853703	0.252381
CGATGCCCGTCTATGGCCCG	CONTROL_91							8.70531	8.5563	8.26881	8.26867	0.436642	0.287624	0.000135859	0.241467
ATATTTCGGCAGTTGCAGCA	CONTROL_89							8.59609	6.25301	7.15359	7.1526	1.44349	-0.899591	0.000989206	0.18163
GGTATTCCGAAGTCCTCCGC	CONTROL_54							5.15498	7.33236	5.00628	5.67524	-0.52026	1.65712	-0.668955	0.155969
CGCCGGGCTGACAATTAACG	CONTROL_5							6.63703	7.51532	5.48782	6.41241	0.224617	1.10291	-0.924588	0.134313
TCACCTCCGAACGAACACCT	CONTROL_59							8.24469	3.50719	7.99357	6.45831	1.78638	-2.95112	1.53526	0.123507
AAAAAGCTTCCGCCTGATGG	CONTROL_15							7.64722	6.77695	9.24544	7.7674	-0.120183	-0.990451	1.47804	0.122467
GAGGGGGCTTCAAACATGTG	CONTROL_40							8.83639	8.29719	8.62966	8.48217	0.354215	-0.184986	0.147489	0.105573
GAAGACGTGCTGGCGTCACC	CONTROL_63							8.0593	6.0901	7.09158	6.99466	1.06464	-0.904557	0.0969222	0.0856699
TTGTACGGTACTGGCTTTGT	CONTROL_7							7.77188	7.04454	8.16595	7.61116	0.160726	-0.566615	0.554795	0.0496351
CAACCGGCGGGCCCCTACAA	CONTROL_16							7.53606	8.94891	7.1514	7.84993	-0.313873	1.09897	-0.698532	0.0288558
CAAGTGAGCATAAGCGATGT	CONTROL_67							6.51881	6.38962	6.73202	6.52085	-0.00204664	-0.13123	0.211167	0.0259634
CGAGCAAAGATTGTTGGATA	CONTROL_46							7.48713	8.27283	7.85106	7.85749	-0.370363	0.415341	-0.00642772	0.0128501
CCATTCTCAACCGGTCCAAT	CONTROL_100							8.1825	7.56497	6.89069	7.54361	0.638891	0.02136	-0.652921	0.00244352
ATGACATTGCGCGTCTACGG	CONTROL_56							7.69884	8.66463	7.32712	7.93153	-0.232692	0.733105	-0.604411	-0.034666
CTTCGACGCCATCGTGCTCA	CONTROL_39							9.01127	6.85647	7.79726	7.92606	1.08522	-1.06959	-0.128797	-0.0377234
GGCTTACGTGGGGGGCAAAA	CONTROL_21							7.35275	9.02724	8.07021	8.24073	-0.887982	0.786511	-0.170523	-0.0906648
ATCGTTGCTGACAGGATCTA	CONTROL_36							8.36299	7.01473	7.422	7.75081	0.612183	-0.736079	-0.328807	-0.150901
AAAACAGGACGATGTGCGGC	CONTROL_55							6.98269	7.29954	6.68122	7.14332	-0.160632	0.156217	-0.462102	-0.155506
GTAGGGTACAGCGTCAGCTT	CONTROL_82							7.16961	7.18282	7.69503	7.50862	-0.33901	-0.325793	0.186416	-0.159463
TCGGGCAGTGAGTACAATAC	CONTROL_32							4.8192	4.92268	6.19449	5.48479	-0.665591	-0.562104	0.709705	-0.172663
GGGAGTTGATTGTTTCGAGA	CONTROL_95							8.84801	7.34599	7.35685	8.09243	0.755586	-0.746434	-0.735583	-0.242144
TTATCGCGTAGTGCTGACGT	CONTROL_62							6.83934	7.10524	7.9751	7.60316	-0.763822	-0.497918	0.37194	-0.2966
ATAATCCGGAAACGCTCGAC	CONTROL_73							5.21402	8.19397	5.90111	6.7416	-1.52758	1.45237	-0.840491	-0.305235
TGTCAGTAGTCAGGACCCCG	CONTROL_17							6.20043	6.0056	6.26722	6.49442	-0.293991	-0.488827	-0.227205	-0.336674
CTTTTCAGCTGAGACGTACG	CONTROL_94							0	0	1.75969	0.932279	-0.932279	-0.932279	0.827407	-0.345717
GCCTGGGTTTTGGTGCATAC	CONTROL_81							7.55308	6.89811	8.17968	7.89578	-0.342699	-0.997665	0.283904	-0.352153
AAGCGGGCACACATGACAAG	CONTROL_64							8.71926	7.6835	7.96627	8.47662	0.242642	-0.793121	-0.510348	-0.353609
CGACGCTAGGTAACGTAGAG	CONTROL_96							4.41674	2.78855	2.73916	3.74321	0.673533	-0.954657	-1.00405	-0.428391
GGACCAACTCCCCTGCCCAC	CONTROL_13							7.59003	6.87004	6.92974	7.6379	-0.0478769	-0.767867	-0.708159	-0.507968
CATTGTTGAGCGGGCGCGCT	CONTROL_69							5.4199	5.57298	5.74239	6.10195	-0.682051	-0.528966	-0.359564	-0.523527
TAATGCTGCACACGCCGAAT	CONTROL_44							7.39159	7.39049	7.80563	8.06671	-0.675116	-0.676223	-0.261079	-0.537473
GTAGACGTCGTGAGCTTCAC	CONTROL_4							6.06858	6.02467	6.02119	6.59758	-0.529009	-0.572913	-0.576397	-0.55944
CATCATAAATGTACAACGGG	CONTROL_70							8.01167	7.64268	7.40122	8.28368	-0.27201	-0.640997	-0.882451	-0.598486
CTGAAGGTGTCTGGCAGAGC	CONTROL_61							7.45232	6.19658	6.91543	7.48107	-0.0287575	-1.28449	-0.565638	-0.626295
GCTTAAGTCACGGCTTTCCA	CONTROL_76							7.37079	9.4169	7.59935	8.77762	-1.40683	0.639278	-1.17827	-0.648607
ATACGGCCGAAGCCCCTTCA	CONTROL_79							8.0352	6.75491	6.9473	7.89492	0.140282	-1.14	-0.947618	-0.649113
AGCATTCTCACCAAGACCGA	CONTROL_83							7.38654	6.40114	7.91319	7.99844	-0.611902	-1.5973	-0.0852534	-0.76482
GAACTCAACCAGAGGGCCAA	CONTROL_68							5.25351	4.80002	5.25994	5.88992	-0.63641	-1.08989	-0.629972	-0.785425
TAGCTCGAGTCATTTCTCTA	CONTROL_33							4.17846	5.4493	5.08819	5.76806	-1.5896	-0.318758	-0.679863	-0.862739
TGTGCACAAGTCGCAACGAA	CONTROL_6							5.6884	4.30804	5.46398	6.02833	-0.339929	-1.72029	-0.564344	-0.874854
GGTGTCACCACCGCTTACCA	CONTROL_57							6.61418	6.01866	6.29593	7.27847	-0.664288	-1.25981	-0.98254	-0.968879
GTCTTCACAGGGTGCAACGA	CONTROL_41							5.62415	5.2518	6.1378	6.66771	-1.04356	-1.41591	-0.529915	-0.996461
CGCAGTACGTATAGACTTAA	CONTROL_27							8.07295	4.83861	5.3817	7.11767	0.955277	-2.27906	-1.73597	-1.01992
TCGGCATACGGGACACACGC	CONTROL_65							5.08989	7.65878	6.30866	7.39339	-2.3035	0.26539	-1.08473	-1.04095
CCGCTGTCTCACTAATCTCA	CONTROL_51							8.38522	7.31779	7.55227	8.79377	-0.408549	-1.47598	-1.2415	-1.04201
ATTTCCCTACGGAGATATCC	CONTROL_72							6.12618	7.02262	6.33483	7.53968	-1.41351	-0.51706	-1.20485	-1.04514
TCTCGTAGCCTAATGCGCCA	CONTROL_50							1.80297	2.40993	1.31985	2.89673	-1.09377	-0.4868	-1.57688	-1.05248
TTGGGGATTAACCCAGAGCC	CONTROL_18							4.30379	5.36171	4.98802	5.99592	-1.69213	-0.63421	-1.0079	-1.11142
GATCTAGTCCTCTAATCGAT	CONTROL_8							6.55237	5.06608	5.18267	6.79334	-0.240972	-1.72726	-1.61068	-1.19297
CATTAAACCTTGCCCCACAA	CONTROL_60							6.99483	6.17197	7.10494	7.95432	-0.95949	-1.78235	-0.849379	-1.19707
GTGAACTGCAATCTTATTAT	CONTROL_29							5.36114	4.74923	7.63832	7.15647	-1.79533	-2.40724	0.481852	-1.24024
CGTGCGTGAAATCGCTAGCT	CONTROL_47							5.39887	5.47886	5.22656	6.72651	-1.32764	-1.24765	-1.49996	-1.35842
GGTTAACATCGCCACTCTGA	CONTROL_49							7.16597	6.30099	7.80546	8.48602	-1.32005	-2.18503	-0.68056	-1.39522
GACCCCCGATAACTTTTGAC	CONTROL_88							4.84749	5.27245	5.41467	6.65961	-1.81212	-1.38715	-1.24493	-1.4814
TTTTTCTCACCCGATGAATC	CONTROL_98							6.48845	6.41666	5.94687	7.7732	-1.28475	-1.35654	-1.82633	-1.48921
TTGTCCCTGAGAAAACGCGG	CONTROL_71							6.50343	5.87146	6.16066	7.75663	-1.25321	-1.88517	-1.59597	-1.57812
TACATGGTATAGTGTTTATT	CONTROL_34							7.30428	6.20417	6.53488	8.26195	-0.957667	-2.05778	-1.72707	-1.58084
GTTCATTTCCAAGTCCGCTG	CONTROL_75							4.48658	3.19823	4.43081	5.643	-1.15642	-2.44476	-1.21219	-1.60446
GTTAGGAATAAAAGCTTTGA	CONTROL_1							5.44711	4.47175	5.4756	6.84899	-1.40188	-2.37724	-1.37339	-1.7175
CGTGGTAGGGGTTTCCTCAA	CONTROL_12							0	0.404767	0.336145	2.01988	-2.01988	-1.61511	-1.68373	-1.77291
GGATTAATTCGCTAAATGAT	CONTROL_22							5.63476	6.25654	6.21289	7.91909	-2.28432	-1.66255	-1.7062	-1.88436
TATTTATACACTATGCGGCA	CONTROL_23							6.80729	5.81963	6.56937	8.47758	-1.67029	-2.65795	-1.90821	-2.07882
CCTTGAAATCAAATCAAACC	CONTROL_52							3.35473	5.09686	3.07577	5.96166	-2.60692	-0.864791	-2.88588	-2.1192
CGCCGTTCCGAGATACTTGA	CONTROL_58							6.2977	6.11352	6.83333	8.55247	-2.25477	-2.43895	-1.71914	-2.13762
ATACTCTCACAGGTACATAA	CONTROL_42							5.62807	5.09995	6.26388	8.53762	-2.90955	-3.43767	-2.27374	-2.87365
ACCTTACAATAAGTTATATT	CONTROL_74							4.25894	4.89933	4.90837	9.04134	-4.7824	-4.14201	-4.13298	-4.35246
